# Supplementary material for: 4-[(Ethoxy­imino)(phen­yl)meth­yl]-5-methyl-2-phenyl-1H-pyrazol-3(2H)-one
Source: Acta Crystallogr Sect E Struct Rep Online. 2008 Aug 20;64(Pt 9):o1794. doi: 10.1107/S1600536808026263 (PMC2960692; doi:10.1107/S1600536808026263)
Supplement: Supplementary file 2 [file e-64-o1794-Isup2.hkl]

# 
# h,k,l, Fc-squared, Fo-squared, sigma(Fo-squared) and status flag 
# 
data_I
_shelx_title ' 080725c in P2(1)/c' 
_shelx_refln_list_code          4 
_shelx_F_calc_maximum      165.88 
_exptl_crystal_F_000       680.00 
_reflns_d_resolution_high  0.8408 
 
loop_ 
 _symmetry_equiv_pos_as_xyz 
 'x, y, z' 
 '-x, y+1/2, -z+1/2' 
 '-x, -y, -z' 
 'x, -y-1/2, z-1/2' 
 
_cell_length_a    13.0046 
_cell_length_b    11.4657 
_cell_length_c    11.6874 
_cell_angle_alpha  90.000 
_cell_angle_beta   99.453 
_cell_angle_gamma  90.000 
 
_shelx_F_squared_multiplier     1.000 
 
loop_ 
 _refln_index_h 
 _refln_index_k 
 _refln_index_l 
 _refln_F_squared_calc 
 _refln_F_squared_meas 
 _refln_F_squared_sigma 
 _refln_observed_status 
   1   0   0        9.20        7.21      2.52 o 
   2   0   0     4255.79     4135.81     45.96 o 
   3   0   0      118.81       93.73      3.14 o 
   4   0   0      831.69      799.31     12.22 o 
   5   0   0     1628.53     1576.52     21.61 o 
   6   0   0     4806.72     5123.91     60.33 o 
   7   0   0     2083.66     2351.15     31.97 o 
   8   0   0      378.08      389.92     10.15 o 
   9   0   0       76.50       92.80      6.62 o 
  10   0   0      383.23      354.90     10.91 o 
  11   0   0       54.16       76.22      7.20 o 
  12   0   0       43.26       49.06      6.73 o 
  13   0   0      236.31      217.65     14.28 o 
  14   0   0      143.04      163.01     14.91 o 
  15   0   0       22.05       18.00     11.95 o 
   1   1   0    11195.70    10925.53    115.52 o 
   2   1   0      150.41      151.50      2.67 o 
   3   1   0     1842.97     1828.49     23.02 o 
   4   1   0     1210.70     1183.42     11.70 o 
   5   1   0      153.81      148.33      3.47 o 
   6   1   0      260.86      259.15      5.06 o 
   7   1   0     3387.18     3800.58     33.57 o 
   8   1   0      236.52      231.78      5.54 o 
   9   1   0       43.68       53.71      3.89 o 
  10   1   0       31.45       27.07      3.69 o 
  11   1   0      105.29      120.93      6.10 o 
  12   1   0       55.95       47.06      6.99 o 
  13   1   0      159.60      165.11     11.64 o 
  14   1   0       21.55       22.27      7.88 o 
  15   1   0        3.02        5.91     12.28 o 
   0   2   0    10567.88    10393.63    134.24 o 
   1   2   0       96.91       86.89      2.57 o 
   2   2   0     1687.52     1627.69     19.77 o 
   3   2   0     1587.40     1531.91     15.49 o 
   4   2   0      359.67      380.01      6.64 o 
   5   2   0       37.36       40.64      2.70 o 
   6   2   0     1903.78     2021.10     21.47 o 
   7   2   0        0.98        0.64      1.97 o 
   8   2   0        0.71       -1.72      2.06 o 
   9   2   0      533.23      543.30     11.73 o 
  10   2   0      224.98      243.42      8.61 o 
  11   2   0        0.35       -4.75      3.17 o 
  12   2   0       11.56       10.90      4.19 o 
  13   2   0        1.77       -0.06      7.29 o 
  14   2   0      106.95      131.81     14.71 o 
  15   2   0        3.12       25.98     13.70 o 
   1   3   0      978.40     1062.29     12.51 o 
   2   3   0    27516.20    26244.06    292.28 o 
   3   3   0     2490.31     2459.38     29.75 o 
   4   3   0     2755.81     2817.34     29.99 o 
   5   3   0      209.56      229.02      5.65 o 
   6   3   0      204.12      185.52      7.11 o 
   7   3   0      284.58      278.45      7.02 o 
   8   3   0      113.73      113.67      5.05 o 
   9   3   0      342.46      366.99      9.11 o 
  10   3   0       22.71       15.49      4.04 o 
  11   3   0       53.49       49.57      5.80 o 
  12   3   0       10.94        2.76      6.67 o 
  13   3   0       24.82       16.05      8.66 o 
  14   3   0       12.01        1.98      9.18 o 
   0   4   0     2144.43     2106.85     32.26 o 
   1   4   0      386.74      452.96      7.50 o 
   2   4   0     1893.48     1995.36     22.01 o 
   3   4   0     1938.16     2024.53     32.02 o 
   4   4   0      445.68      450.08      8.43 o 
   5   4   0      633.34      677.53     10.97 o 
   6   4   0      197.91      181.40      5.58 o 
   7   4   0      348.08      354.73      8.19 o 
   8   4   0        7.87        6.76      3.08 o 
   9   4   0        1.90       -0.76      3.05 o 
  10   4   0       16.29       23.24      5.39 o 
  11   4   0      109.90       85.06     15.19 o 
  12   4   0       92.53      110.74     12.23 o 
  13   4   0       22.82       15.23      7.98 o 
  14   4   0       15.21       18.49     10.14 o 
   1   5   0       45.31       43.51      3.22 o 
   2   5   0      526.89      559.62      9.33 o 
   3   5   0       59.84       55.81      3.79 o 
   4   5   0      144.04      155.24      5.08 o 
   5   5   0      442.11      433.84      9.13 o 
   6   5   0      150.48      141.01      5.25 o 
   7   5   0        1.88       -1.45      2.64 o 
   8   5   0        4.89        3.29      3.02 o 
   9   5   0        0.35       -3.24      4.74 o 
  10   5   0      182.56      162.50     11.67 o 
  11   5   0       79.26       73.58     10.31 o 
  12   5   0        5.60        0.75      7.21 o 
  13   5   0        3.85        2.71      8.36 o 
  14   5   0        0.05        0.01      9.07 o 
   0   6   0      224.36      236.85      8.79 o 
   1   6   0      174.42      179.54      5.44 o 
   2   6   0       59.62       58.09      4.15 o 
   3   6   0       38.68       49.99      4.04 o 
   4   6   0      364.86      351.94      8.03 o 
   5   6   0      491.18      502.58     10.81 o 
   6   6   0      236.03      211.13      5.92 o 
   7   6   0        0.00       -3.78      2.52 o 
   8   6   0      298.77      287.41     12.51 o 
   9   6   0        8.11       -6.58      4.39 o 
  10   6   0        0.02       -5.17      5.61 o 
  11   6   0        8.57        0.10      6.63 o 
  12   6   0       53.61       56.13     10.51 o 
  13   6   0        1.06       -7.31      7.52 o 
   1   7   0        6.03        2.46      2.58 o 
   2   7   0      100.09      105.81      6.97 o 
   3   7   0       43.02       41.37      4.61 o 
   4   7   0      114.72      128.80      5.82 o 
   5   7   0       45.74       40.64      4.41 o 
   6   7   0      126.71      120.42      7.22 o 
   7   7   0       58.23       55.75      7.77 o 
   8   7   0       30.12       24.92      7.01 o 
   9   7   0        5.22       -2.96      5.38 o 
  10   7   0        0.51       -2.17      6.00 o 
  11   7   0        5.01       -2.09      6.76 o 
  12   7   0       50.60       62.69     11.60 o 
  13   7   0       32.57       34.80     11.07 o 
   0   8   0      209.75      216.87      9.99 o 
   1   8   0       35.80       35.92      4.32 o 
   2   8   0       50.92       42.19      6.41 o 
   3   8   0       17.43       12.12      3.37 o 
   4   8   0        1.47       -1.31      2.93 o 
   5   8   0      220.87      223.72      9.81 o 
   6   8   0      110.58      111.42     10.42 o 
   7   8   0       33.41       35.98      7.37 o 
   8   8   0      184.63      166.98     11.85 o 
   9   8   0       41.61       35.86      8.71 o 
  10   8   0       36.80       29.35      8.82 o 
  11   8   0        0.52       -7.98      6.97 o 
  12   8   0        4.00        3.20     10.18 o 
   1   9   0        6.59        4.29      3.43 o 
   2   9   0        6.65        4.38      3.61 o 
   3   9   0       35.10       30.69      5.36 o 
   4   9   0       60.76       60.40      9.47 o 
   5   9   0        5.00        3.89      5.61 o 
   6   9   0       47.85       51.50      8.53 o 
   7   9   0       90.83      103.96     11.20 o 
   8   9   0       75.21       62.65     12.92 o 
   9   9   0       50.37       55.97     14.24 o 
  10   9   0        0.76       -3.50     11.16 o 
  11   9   0        1.02       -8.74      7.88 o 
   0  10   0       21.48       15.57      6.47 o 
   1  10   0       40.52       34.08      5.11 o 
   2  10   0       10.47        4.24      4.31 o 
   3  10   0       27.51       29.33      7.83 o 
   4  10   0        7.62        0.56      6.06 o 
   5  10   0        6.76        8.51      7.09 o 
   6  10   0       10.34       12.07      7.23 o 
   7  10   0        0.04        2.97      6.68 o 
   8  10   0        2.98       -1.42      6.83 o 
   9  10   0        1.22       -0.20      7.26 o 
  10  10   0        0.00       -5.68      7.90 o 
   1  11   0       11.14        7.33      5.30 o 
   2  11   0      106.85      120.13      9.38 o 
   3  11   0        0.47       -8.81      5.88 o 
   4  11   0        0.00       -8.88      5.92 o 
   5  11   0       38.82       30.61     11.59 o 
   6  11   0       51.94       48.17      9.92 o 
   7  11   0        7.22        4.91      7.50 o 
   8  11   0        5.04       -6.46      7.58 o 
   9  11   0        1.34       -7.05      8.14 o 
   0  12   0        0.40       -7.00      8.22 o 
   1  12   0        8.20        1.67      7.08 o 
   2  12   0        6.16       -7.83      6.95 o 
   3  12   0       21.96       14.79      8.75 o 
   4  12   0       17.69       10.90      8.64 o 
   5  12   0       73.55       77.95     18.95 o 
   6  12   0        0.20       -4.94      7.37 o 
   7  12   0        7.29        3.96      9.19 o 
   1  13   0       19.84        9.72     10.92 o 
   2  13   0        4.34        4.00     10.18 o 
   3  13   0        5.25       -2.72      9.69 o 
   4  13   0        4.18       -0.83      8.86 o 
 -15   1   1       46.70       39.76      9.65 o 
 -14   1   1        9.17       10.81      6.70 o 
 -13   1   1       93.78       96.31      7.50 o 
 -12   1   1       77.37       79.17      6.81 o 
 -11   1   1       65.01       61.15      5.09 o 
 -10   1   1       95.29      103.08      5.23 o 
  -9   1   1       65.07       69.74      4.28 o 
  -8   1   1       12.15        9.53      2.21 o 
  -7   1   1       82.42       83.41      3.82 o 
  -6   1   1      790.75      883.29     10.31 o 
  -5   1   1        2.11        0.20      1.10 o 
  -4   1   1       50.26       46.67      2.23 o 
  -3   1   1     2483.45     2509.53     22.88 o 
  -2   1   1     2928.50     2847.85     28.00 o 
  -1   1   1      110.72       98.55      2.73 o 
   0   1   1     1805.48     1817.40     27.36 o 
   1   1   1     6476.79     6529.38     69.80 o 
   2   1   1      340.16      319.84      4.93 o 
   3   1   1      397.04      386.69      6.95 o 
   4   1   1      209.88      221.57      4.88 o 
   5   1   1      523.36      524.18      7.88 o 
   6   1   1      506.14      511.26      7.67 o 
   7   1   1      472.97      504.76      9.54 o 
   8   1   1       51.87       47.31      3.56 o 
   9   1   1       87.13       80.65      5.00 o 
  10   1   1        0.83       -3.80      2.54 o 
  11   1   1        0.07       -4.16      3.59 o 
  12   1   1       34.74       30.86      5.47 o 
  13   1   1        1.14        0.00      5.36 o 
  14   1   1        9.07       13.27      6.89 o 
 -15   2   1       12.11       -0.20      8.06 o 
 -14   2   1       14.83        7.65      6.94 o 
 -13   2   1       94.87       99.33      8.98 o 
 -12   2   1      133.53      153.90      9.73 o 
 -11   2   1       19.53       16.88      3.82 o 
 -10   2   1       38.44       32.68      3.99 o 
  -9   2   1       11.40        7.73      2.81 o 
  -8   2   1      695.55      689.28     10.84 o 
  -7   2   1        0.09        3.45      1.97 o 
  -6   2   1      510.46      568.05      8.86 o 
  -5   2   1      417.41      406.55      6.56 o 
  -4   2   1     2285.46     2323.99     22.52 o 
  -3   2   1      853.99      881.08     10.70 o 
  -2   2   1    19536.42    18921.27    175.94 o 
  -1   2   1      240.84      220.51      3.19 o 
   0   2   1     3144.74     3246.24     31.34 o 
   1   2   1     5558.81     5502.52     59.58 o 
   2   2   1        2.71        0.30      1.38 o 
   3   2   1       14.62        8.51      2.01 o 
   4   2   1       25.16       20.11      2.19 o 
   5   2   1       24.25       29.15      2.75 o 
   6   2   1      101.05      107.09      4.20 o 
   7   2   1       28.91       30.88      4.61 o 
   8   2   1       14.15       14.12      3.16 o 
   9   2   1      142.53      144.96      6.02 o 
  10   2   1      132.69      121.61      7.01 o 
  11   2   1       52.88       49.02      5.87 o 
  12   2   1       33.25       31.37      6.67 o 
  13   2   1        3.80       -5.93      5.29 o 
  14   2   1        4.04       -0.30      8.57 o 
 -15   3   1       34.89       19.44     11.85 o 
 -14   3   1        5.56        3.15      8.35 o 
 -13   3   1       44.33       50.78      9.74 o 
 -12   3   1      123.17      130.02      8.45 o 
 -11   3   1       36.18       30.80      5.11 o 
 -10   3   1       43.16       34.10      4.07 o 
  -9   3   1       37.49       37.94      3.90 o 
  -8   3   1      602.73      599.38     10.05 o 
  -7   3   1        0.71        0.63      1.97 o 
  -6   3   1       37.67       30.32      2.78 o 
  -5   3   1      851.76      943.76     11.81 o 
  -4   3   1       19.45       15.24      2.04 o 
  -3   3   1     4376.82     4486.32     39.46 o 
  -2   3   1     1588.17     1683.96     20.50 o 
  -1   3   1    22663.36    22660.35    210.16 o 
   0   3   1     2602.31     2703.41     27.32 o 
   1   3   1      597.73      545.10      7.92 o 
   2   3   1      378.52      332.21      7.00 o 
   3   3   1      443.10      398.55      8.22 o 
   4   3   1       33.05       34.95      2.79 o 
   5   3   1     3313.62     3511.59     38.25 o 
   6   3   1        3.34       -0.77      2.00 o 
   7   3   1       81.75       95.21      5.14 o 
   8   3   1       12.72        8.10      3.06 o 
   9   3   1      279.50      256.63      7.81 o 
  10   3   1      243.43      222.13      9.28 o 
  11   3   1       85.76       71.06      7.82 o 
  12   3   1       28.40       24.63      6.60 o 
  13   3   1        6.75       11.23      8.32 o 
  14   3   1       43.63       42.03     10.78 o 
 -14   4   1        7.14       -8.93      7.43 o 
 -13   4   1       30.19       24.22      8.63 o 
 -12   4   1        2.62        2.30      6.46 o 
 -11   4   1        1.46       -5.18      4.26 o 
 -10   4   1      223.79      206.92      7.91 o 
  -9   4   1      138.11      131.53      5.89 o 
  -8   4   1       33.14       27.88      3.33 o 
  -7   4   1      109.19       97.49      5.12 o 
  -6   4   1      141.00      128.96      4.25 o 
  -5   4   1        8.26        9.41      2.23 o 
  -4   4   1      229.01      216.62      6.01 o 
  -3   4   1       80.60       62.03      3.37 o 
  -2   4   1     4440.28     4692.31     57.21 o 
  -1   4   1     1046.01     1073.40     13.33 o 
   0   4   1      155.91      145.49      4.05 o 
   1   4   1        3.63        2.18      1.56 o 
   2   4   1      110.82      100.02      4.03 o 
   3   4   1      158.10      168.77      4.89 o 
   4   4   1      307.72      323.46      6.77 o 
   5   4   1      173.75      184.48      8.20 o 
   6   4   1      321.47      334.02      8.78 o 
   7   4   1       17.74       12.88      2.96 o 
   8   4   1       25.94       24.83      3.92 o 
   9   4   1        0.00       -3.51      3.54 o 
  10   4   1      125.52      149.96      8.55 o 
  11   4   1      191.95      208.45     10.40 o 
  12   4   1       46.80       28.24      8.94 o 
  13   4   1      128.08      112.58     13.70 o 
  14   4   1        6.57        3.72      9.89 o 
 -14   5   1        4.08        0.28      8.77 o 
 -13   5   1        3.00        3.30      7.81 o 
 -12   5   1       56.81       50.82      9.61 o 
 -11   5   1      176.72      169.50     11.21 o 
 -10   5   1      267.28      236.34      9.88 o 
  -9   5   1      136.94      135.37     10.03 o 
  -8   5   1      442.76      408.32     11.62 o 
  -7   5   1        5.23        2.46      2.31 o 
  -6   5   1      118.51       99.81      4.73 o 
  -5   5   1      241.38      196.50      5.97 o 
  -4   5   1     1268.00     1157.04     15.18 o 
  -3   5   1      269.96      299.29      6.44 o 
  -2   5   1     1373.79     1466.78     18.13 o 
  -1   5   1      106.56       96.26      3.89 o 
   0   5   1      132.45      129.31      4.55 o 
   1   5   1       35.70       34.23      3.19 o 
   2   5   1      185.57      138.84      5.90 o 
   3   5   1      195.17      198.77      5.68 o 
   4   5   1      828.65      855.20     13.32 o 
   5   5   1       50.50       57.61      4.27 o 
   6   5   1      133.22      118.25      4.94 o 
   7   5   1        7.32        2.36      2.83 o 
   8   5   1       56.98       52.63      7.42 o 
   9   5   1      146.72      148.40      8.62 o 
  10   5   1      580.10      574.92     32.49 o 
  11   5   1       30.43       19.63      7.82 o 
  12   5   1       11.95        4.99      8.74 o 
  13   5   1       38.66       40.92     10.59 o 
 -13   6   1       21.38       12.16      8.72 o 
 -12   6   1        3.93       -9.79      6.52 o 
 -11   6   1        6.58       11.44     10.62 o 
 -10   6   1      341.72      346.42     18.72 o 
  -9   6   1        0.05       -5.73      5.47 o 
  -8   6   1       35.28       28.32      5.32 o 
  -7   6   1       13.32        6.76      4.25 o 
  -6   6   1        5.57        4.24      3.17 o 
  -5   6   1      672.43      645.21     11.03 o 
  -4   6   1     1433.18     1434.08     24.12 o 
  -3   6   1     2325.92     2429.61     27.71 o 
  -2   6   1      460.64      511.82      9.44 o 
  -1   6   1      164.71      165.16      5.50 o 
   0   6   1        7.00        1.68      2.21 o 
   1   6   1       46.09       45.36      3.81 o 
   2   6   1      229.96      236.63      7.42 o 
   3   6   1       53.24       61.57      4.49 o 
   4   6   1        1.14       -2.26      2.32 o 
   5   6   1        1.27       -2.20      2.56 o 
   6   6   1      115.67      126.82      6.49 o 
   7   6   1       50.59       43.39      5.53 o 
   8   6   1        1.29       -3.90      3.61 o 
   9   6   1       44.83       37.23      7.46 o 
  10   6   1       47.51       41.86     12.70 o 
  11   6   1        0.16       -5.26      6.42 o 
  12   6   1        8.52        6.25      8.01 o 
  13   6   1        1.13       -2.48      8.33 o 
 -13   7   1        0.71       -4.23      8.64 o 
 -12   7   1        0.45      -10.40      7.35 o 
 -11   7   1      115.12      137.40     18.86 o 
 -10   7   1      111.90      127.52     12.68 o 
  -9   7   1        0.70        0.38      5.57 o 
  -8   7   1      480.92      470.58     20.60 o 
  -7   7   1       34.74       33.56      6.66 o 
  -6   7   1        6.52       -0.76      4.29 o 
  -5   7   1       78.66       92.06      6.56 o 
  -4   7   1      242.36      247.09      7.03 o 
  -3   7   1       97.67      101.63      9.10 o 
  -2   7   1       28.27       25.61      3.68 o 
  -1   7   1      196.16      188.03      6.08 o 
   0   7   1      114.98      121.48      5.10 o 
   1   7   1       12.28       10.66      3.00 o 
   2   7   1      234.84      263.07      7.29 o 
   3   7   1       48.07       45.73      4.33 o 
   4   7   1        0.45       -3.55      2.63 o 
   5   7   1       31.27       26.13      4.21 o 
   6   7   1       44.76       47.03      7.59 o 
   7   7   1        9.16        1.34      3.88 o 
   8   7   1       74.14       68.95      9.07 o 
   9   7   1        0.53       -4.81      5.59 o 
  10   7   1      141.97      180.89     14.42 o 
  11   7   1       40.32       39.98     10.13 o 
  12   7   1       59.91       69.29     24.14 o 
 -12   8   1        1.47        1.10      8.56 o 
 -11   8   1       21.70       25.79      9.33 o 
 -10   8   1       18.44       25.94      8.46 o 
  -9   8   1       27.50       24.80      7.75 o 
  -8   8   1       16.60        6.58      6.52 o 
  -7   8   1      379.63      357.16     21.93 o 
  -6   8   1       73.65       88.85      9.79 o 
  -5   8   1        0.34       -4.88      4.22 o 
  -4   8   1      128.83      132.89      8.73 o 
  -3   8   1      102.65      101.47      6.57 o 
  -2   8   1        0.92       -0.64      2.91 o 
  -1   8   1      716.96      749.73     13.46 o 
   0   8   1      175.24      176.62      6.51 o 
   1   8   1        8.88        3.91      3.02 o 
   2   8   1        3.60        0.33      3.01 o 
   3   8   1       19.73       23.44      6.49 o 
   4   8   1      124.79      136.58      6.90 o 
   5   8   1       39.07       51.77      8.72 o 
   6   8   1       97.61       96.44      8.02 o 
   7   8   1      260.57      247.02     12.46 o 
   8   8   1       42.97       36.96      7.98 o 
   9   8   1       45.07       47.08      9.22 o 
  10   8   1       60.42       57.92     10.04 o 
  11   8   1       26.94       32.38     11.83 o 
  12   8   1       74.35       76.74     13.27 o 
 -11   9   1       16.95       25.99      9.57 o 
 -10   9   1        5.79        0.47      7.03 o 
  -9   9   1       57.85       62.77     10.16 o 
  -8   9   1      119.05      145.63     13.27 o 
  -7   9   1       36.89       39.72      8.77 o 
  -6   9   1      230.89      227.07     12.75 o 
  -5   9   1       25.25       25.75      7.27 o 
  -4   9   1      157.98      174.89     24.58 o 
  -3   9   1       10.54        9.20      4.37 o 
  -2   9   1      100.68      140.35      8.75 o 
  -1   9   1       55.79       68.04      9.52 o 
   0   9   1       62.43       61.96      8.73 o 
   1   9   1        0.88       -1.20      3.09 o 
   2   9   1       23.29       23.70      4.40 o 
   3   9   1       24.40       27.28      4.55 o 
   4   9   1       51.07       62.14      6.73 o 
   5   9   1        0.07        0.39      3.98 o 
   6   9   1       12.04        4.53      5.98 o 
   7   9   1       99.26       90.00     10.62 o 
   8   9   1       16.30       10.53      9.49 o 
   9   9   1        8.93       -4.89      6.76 o 
  10   9   1        1.37       -4.51      7.27 o 
  11   9   1        9.53        9.43      9.21 o 
 -10  10   1        4.99       -3.44      7.76 o 
  -9  10   1        4.81        7.76      8.16 o 
  -8  10   1       73.84       99.07     12.17 o 
  -7  10   1      196.82      193.17     18.49 o 
  -6  10   1        1.38       -3.55      6.17 o 
  -5  10   1        0.82       -4.05      6.96 o 
  -4  10   1       62.78       61.48      9.70 o 
  -3  10   1        8.72        5.48      4.69 o 
  -2  10   1       26.21       26.78      5.90 o 
  -1  10   1       40.33       44.44      6.38 o 
   0  10   1        1.48       -3.01      3.73 o 
   1  10   1       18.83       17.93      4.39 o 
   2  10   1        2.20       -0.71      4.06 o 
   3  10   1        7.49        7.44      4.84 o 
   4  10   1        9.68        4.24      5.06 o 
   5  10   1       68.08       61.74      9.51 o 
   6  10   1      172.48      180.74     31.53 o 
   7  10   1       18.11       14.35      7.93 o 
   8  10   1        2.00       -9.00      6.59 o 
   9  10   1       16.91       10.79      8.22 o 
  10  10   1        0.16       -1.24      7.79 o 
  -9  11   1        0.13       -5.68      7.76 o 
  -8  11   1       28.49       33.10      9.94 o 
  -7  11   1       76.15       77.62     18.31 o 
  -6  11   1        3.62       -0.36      6.89 o 
  -5  11   1        0.02       -4.19      7.23 o 
  -4  11   1       29.01       33.04      8.29 o 
  -3  11   1        8.75        7.27      7.20 o 
  -2  11   1      124.99      151.80     10.19 o 
  -1  11   1        2.79        0.40      4.96 o 
   0  11   1        6.52        1.21      4.79 o 
   1  11   1      122.88      130.95     13.27 o 
   2  11   1       23.94       25.35      6.44 o 
   3  11   1        0.61       -4.57      5.57 o 
   4  11   1       42.41       45.52      9.76 o 
   5  11   1       76.94      118.66     36.95 o 
   6  11   1       20.72       23.03      8.84 o 
   7  11   1        7.31       -6.04      7.23 o 
   8  11   1       10.00        3.32      8.07 o 
  -7  12   1        2.76        0.88      7.76 o 
  -6  12   1        3.12       -1.42      8.37 o 
  -5  12   1        3.97        0.77      8.17 o 
  -4  12   1       28.53       25.77      9.65 o 
  -3  12   1       22.77       19.14     11.94 o 
  -2  12   1        0.61      -10.16      6.77 o 
  -1  12   1       12.80        9.29      6.12 o 
   0  12   1        6.86        5.26      6.40 o 
   1  12   1       21.18       10.92      6.79 o 
   2  12   1        6.14        0.40      6.34 o 
   3  12   1       37.58       46.95     10.74 o 
   4  12   1        4.43       -6.14      7.54 o 
   5  12   1        1.91        0.51      8.04 o 
   6  12   1       15.35        6.75      8.63 o 
  -4  13   1        1.05        4.01     11.10 o 
  -3  13   1        8.92        6.07      8.92 o 
  -2  13   1        0.17       -4.79      9.48 o 
  -1  13   1        2.74        0.11      9.91 o 
   0  13   1       18.22       21.38     10.78 o 
   1  13   1       17.79       15.61      7.94 o 
   2  13   1       50.68       66.11     15.44 o 
   3  13   1        1.24       -3.62     10.57 o 
   4  13   1       19.34       18.98     11.95 o 
 -15   0   2       81.28       81.25     18.68 o 
 -14   0   2       59.30       57.07     15.30 o 
 -13   0   2        4.85        1.81      6.16 o 
 -12   0   2       51.02       35.32     10.99 o 
 -11   0   2       11.13        2.05      4.70 o 
 -10   0   2        7.37        4.30      3.75 o 
  -9   0   2      169.31      170.12     10.18 o 
  -8   0   2      674.38      713.91     13.90 o 
  -7   0   2       44.88       46.31      7.11 o 
  -6   0   2     1705.40     1936.96     25.93 o 
  -5   0   2     1100.03     1200.72     17.02 o 
  -4   0   2        1.21        5.06      4.55 o 
  -3   0   2      882.08      981.91     13.44 o 
  -2   0   2      193.31      198.11      4.87 o 
  -1   0   2    13990.15    13883.96    251.77 o 
   0   0   2     3482.16     3195.47     62.49 o 
   1   0   2     5961.77     6097.92    114.97 o 
   2   0   2     3542.05     3213.36     64.86 o 
   3   0   2     1931.89     2021.77     32.30 o 
   4   0   2     2011.58     1871.82     39.05 o 
   5   0   2      292.47      271.56     14.30 o 
   6   0   2      115.50       88.42      6.61 o 
   7   0   2      278.25      227.64     10.05 o 
   8   0   2      871.18      809.08     48.20 o 
   9   0   2      591.28      653.64     49.55 o 
  10   0   2      142.46      136.24     11.73 o 
  11   0   2       31.14       18.16     14.50 o 
  12   0   2        5.84        1.82      8.28 o 
  13   0   2      191.99      227.72     18.68 o 
  14   0   2        0.13       13.07     10.70 o 
 -15   1   2        3.38       -3.76      8.76 o 
 -14   1   2      115.49      128.25     10.76 o 
 -13   1   2       12.98        9.21      5.58 o 
 -12   1   2        5.82       -2.47      3.69 o 
 -11   1   2       86.24       80.56      7.06 o 
 -10   1   2        4.61        1.63      2.79 o 
  -9   1   2      372.25      407.74     13.36 o 
  -8   1   2      117.38      121.87      5.73 o 
  -7   1   2      236.79      273.46      5.35 o 
  -6   1   2      415.75      440.69      6.55 o 
  -5   1   2       46.50       59.12      2.31 o 
  -4   1   2      346.67      349.76      4.70 o 
  -3   1   2       51.34       44.79      2.49 o 
  -2   1   2      453.07      407.40      6.17 o 
  -1   1   2       34.73       21.07      1.67 o 
   0   1   2     1614.46     1492.68     25.33 o 
   1   1   2        2.05       11.27      3.18 o 
   2   1   2     5560.24     5547.77     61.75 o 
   3   1   2     1471.03     1458.15     20.35 o 
   4   1   2      399.21      438.07      9.51 o 
   5   1   2        3.40       -1.43      2.11 o 
   6   1   2     1481.76     1545.10     20.12 o 
   7   1   2      119.01      104.86      4.97 o 
   8   1   2        3.92        1.83      2.62 o 
   9   1   2       63.30       73.03      7.09 o 
  10   1   2       19.95       19.98      5.49 o 
  11   1   2       33.25       17.23      7.17 o 
  12   1   2      158.62      147.27     13.03 o 
  13   1   2       21.61       29.63      7.52 o 
  14   1   2       59.02       69.73     10.66 o 
 -15   2   2       29.95       23.84      9.29 o 
 -14   2   2       57.66       63.78      9.01 o 
 -13   2   2        0.24       -5.04      5.08 o 
 -12   2   2       96.54       94.73      9.20 o 
 -11   2   2        0.04       -4.96      3.30 o 
 -10   2   2       32.23       24.46      3.53 o 
  -9   2   2        0.04       -1.58      2.32 o 
  -8   2   2      133.60      146.40      4.78 o 
  -7   2   2      535.01      596.25      9.31 o 
  -6   2   2      898.58      961.15     12.15 o 
  -5   2   2      252.48      246.48      4.84 o 
  -4   2   2      461.13      515.42     10.43 o 
  -3   2   2      101.53       98.29      3.82 o 
  -2   2   2     7625.64     7446.24    131.91 o 
  -1   2   2    12271.68    11757.75     97.99 o 
   0   2   2     9669.67     9563.82     80.15 o 
   1   2   2     1145.07     1095.71     15.16 o 
   2   2   2     2002.92     1927.45     24.68 o 
   3   2   2      962.72      906.41     14.55 o 
   4   2   2      565.23      582.01     14.91 o 
   5   2   2        2.05       -2.27      1.58 o 
   6   2   2       95.31       82.14      4.95 o 
   7   2   2      431.74      428.89     10.72 o 
   8   2   2      154.62      148.80      5.81 o 
   9   2   2     1140.68     1178.85     18.69 o 
  10   2   2      135.60      137.47      9.45 o 
  11   2   2       33.41       31.56      6.44 o 
  12   2   2       57.17       57.43      8.20 o 
  13   2   2       37.85       19.14      6.92 o 
  14   2   2        3.63       -6.79      6.66 o 
 -15   3   2        7.16       -8.58      9.68 o 
 -14   3   2       21.92       10.18      8.14 o 
 -13   3   2        0.02       -3.12      4.67 o 
 -12   3   2        3.72       -4.88      4.43 o 
 -11   3   2      166.70      169.70      9.11 o 
 -10   3   2      337.58      344.84     15.36 o 
  -9   3   2       78.82       82.82      5.31 o 
  -8   3   2        0.97        2.91      3.00 o 
  -7   3   2      114.34      105.26      3.95 o 
  -6   3   2      197.40      216.93      5.64 o 
  -5   3   2      662.09      725.34     10.99 o 
  -4   3   2        0.02        0.48      0.96 o 
  -3   3   2      608.42      512.68      8.56 o 
  -2   3   2    10094.79    10299.75     97.36 o 
  -1   3   2     3649.05     3816.65     33.83 o 
   0   3   2     1019.70     1019.28     12.51 o 
   1   3   2      537.90      553.39      8.54 o 
   2   3   2      109.55      113.20      4.31 o 
   3   3   2      254.29      232.34      6.52 o 
   4   3   2       92.18       92.30      3.30 o 
   5   3   2        1.60       -1.17      1.66 o 
   6   3   2        8.80        8.48      2.44 o 
   7   3   2      177.14      184.09      6.24 o 
   8   3   2       60.76       56.66      4.78 o 
   9   3   2        7.17        4.95      4.28 o 
  10   3   2       92.64      101.66      8.75 o 
  11   3   2      309.44      280.36     11.54 o 
  12   3   2       99.50       97.83      9.87 o 
  13   3   2        0.67       -3.82      6.08 o 
  14   3   2        0.03       -3.67      8.96 o 
 -14   4   2       15.40        3.90      8.38 o 
 -13   4   2        2.16       -3.81      5.87 o 
 -12   4   2        1.16       -0.94      4.38 o 
 -11   4   2       10.44        4.74      4.30 o 
 -10   4   2      153.69      149.32      8.48 o 
  -9   4   2      259.54      243.69      8.20 o 
  -8   4   2      158.35      147.73      6.56 o 
  -7   4   2       88.32       88.86      4.09 o 
  -6   4   2       29.34       30.27      2.34 o 
  -5   4   2       59.85       68.36      3.78 o 
  -4   4   2        5.59        6.65      1.43 o 
  -3   4   2      640.83      710.71      8.68 o 
  -2   4   2      152.44      151.97      3.84 o 
  -1   4   2      449.66      431.39      7.79 o 
   0   4   2      274.68      243.60      5.26 o 
   1   4   2       62.82       64.43      3.20 o 
   2   4   2      132.64      143.08      6.29 o 
   3   4   2       26.43       24.13      6.17 o 
   4   4   2      358.79      335.74      6.63 o 
   5   4   2      287.70      322.81      6.89 o 
   6   4   2        5.86        3.61      2.37 o 
   7   4   2        3.66        0.41      3.17 o 
   8   4   2        0.00       -3.47      3.31 o 
   9   4   2       46.60       43.50      6.32 o 
  10   4   2       17.16        5.45      5.11 o 
  11   4   2      106.05      139.65     10.48 o 
  12   4   2        6.21        0.60      6.13 o 
  13   4   2        2.72       -0.92      7.91 o 
  14   4   2        3.13        3.05      9.40 o 
 -14   5   2       11.54       13.91      9.34 o 
 -13   5   2        7.89       11.83      7.88 o 
 -12   5   2        6.06        8.63      7.34 o 
 -11   5   2       32.99       26.34      6.18 o 
 -10   5   2        5.84       -1.77      4.27 o 
  -9   5   2      402.74      382.49     13.41 o 
  -8   5   2        0.00       -1.23      3.07 o 
  -7   5   2      200.16      189.55      6.98 o 
  -6   5   2       35.02       35.70      2.81 o 
  -5   5   2      290.77      285.08      6.11 o 
  -4   5   2      932.72      935.51     12.45 o 
  -3   5   2     3780.67     3718.57     41.13 o 
  -2   5   2     2704.52     2925.51     31.07 o 
  -1   5   2        0.01       -1.31      1.77 o 
   0   5   2      214.58      200.67      5.25 o 
   1   5   2       46.85       53.11      3.62 o 
   2   5   2      308.18      301.23      7.01 o 
   3   5   2      145.84      143.90      5.28 o 
   4   5   2      692.49      715.25     10.48 o 
   5   5   2      171.64      196.26      5.63 o 
   6   5   2        2.24        0.38      3.21 o 
   7   5   2      289.04      286.55      9.80 o 
   8   5   2        0.46       -4.36      3.53 o 
   9   5   2       85.07       97.67      9.74 o 
  10   5   2      165.55      187.80     11.98 o 
  11   5   2       95.94      122.18     12.95 o 
  12   5   2        4.64        0.82      7.38 o 
  13   5   2        4.20        5.25      9.26 o 
 -13   6   2       23.83       28.88      9.77 o 
 -12   6   2        9.70       10.89      8.07 o 
 -11   6   2       72.50       58.63     12.09 o 
 -10   6   2       22.13       17.71      9.01 o 
  -9   6   2      249.57      229.85      9.90 o 
  -8   6   2      210.39      212.80      9.12 o 
  -7   6   2       31.87       19.54      8.73 o 
  -6   6   2      329.98      318.84     12.35 o 
  -5   6   2       63.40       77.08      8.21 o 
  -4   6   2     3639.93     3868.37     40.33 o 
  -3   6   2        0.59        2.69      2.35 o 
  -2   6   2      330.31      323.47      7.19 o 
  -1   6   2      120.21      125.82      4.67 o 
   0   6   2      509.81      569.49     12.25 o 
   1   6   2        0.02       -1.15      2.02 o 
   2   6   2      178.31      181.68      5.86 o 
   3   6   2       59.66       51.21      5.77 o 
   4   6   2      526.06      578.24     11.45 o 
   5   6   2       12.42        6.85      3.23 o 
   6   6   2       55.92       62.82      6.28 o 
   7   6   2       54.70       56.35      9.12 o 
   8   6   2       92.29       91.15     18.98 o 
   9   6   2      242.62      199.56      9.60 o 
  10   6   2        6.45        0.48      6.50 o 
  11   6   2       39.44       54.52     10.31 o 
  12   6   2        0.11        2.29      8.50 o 
  13   6   2       77.50       95.98     14.52 o 
 -13   7   2        7.55       14.43     18.95 o 
 -12   7   2        4.09       -2.10      7.90 o 
 -11   7   2        1.03       -5.01      6.33 o 
 -10   7   2       51.99       45.16      9.26 o 
  -9   7   2       43.97       33.49      8.29 o 
  -8   7   2       81.68       94.68      8.36 o 
  -7   7   2        1.28       -1.32      5.13 o 
  -6   7   2        1.47       -2.28      4.68 o 
  -5   7   2      232.14      244.26     11.51 o 
  -4   7   2      107.42      114.77      6.07 o 
  -3   7   2      230.16      228.26      6.51 o 
  -2   7   2       89.50      106.14      5.02 o 
  -1   7   2        0.42       -0.82      2.42 o 
   0   7   2       88.65       93.66      7.11 o 
   1   7   2      307.99      316.12     10.28 o 
   2   7   2       31.16       26.09      3.76 o 
   3   7   2      300.79      288.86      8.05 o 
   4   7   2        1.06       -3.95      2.63 o 
   5   7   2       58.07       59.07      5.57 o 
   6   7   2       27.74       15.76      4.17 o 
   7   7   2       15.91       14.70      4.49 o 
   8   7   2      112.06      107.78      7.81 o 
   9   7   2       38.64       44.55     16.47 o 
  10   7   2       42.20       49.19      9.65 o 
  11   7   2       13.31       19.58      8.56 o 
  12   7   2       40.51       30.24     11.85 o 
 -12   8   2       36.44       35.07     10.80 o 
 -11   8   2        7.64        3.42      7.88 o 
 -10   8   2        1.41        1.98      6.56 o 
  -9   8   2       15.00        7.86      6.78 o 
  -8   8   2        0.09       -0.05      5.67 o 
  -7   8   2      628.05      622.54     20.20 o 
  -6   8   2      116.66      120.60     11.15 o 
  -5   8   2      340.13      325.45     14.00 o 
  -4   8   2       34.86       32.75      7.33 o 
  -3   8   2        0.43       -4.90      3.27 o 
  -2   8   2        8.54        8.67      3.97 o 
  -1   8   2        9.10        0.84      3.01 o 
   0   8   2      197.90      170.31      6.41 o 
   1   8   2       40.09       29.65      4.26 o 
   2   8   2       10.37        9.60      3.53 o 
   3   8   2        0.19       -4.09      2.88 o 
   4   8   2       24.15       32.88      4.65 o 
   5   8   2       39.31       38.69      5.16 o 
   6   8   2       77.24       83.85      6.90 o 
   7   8   2       96.60       99.12      8.62 o 
   8   8   2        0.01        1.15      5.92 o 
   9   8   2        4.00        8.67      7.04 o 
  10   8   2        5.48       -9.70      6.47 o 
  11   8   2       11.06       16.53      8.96 o 
 -11   9   2        7.48        6.11      8.22 o 
 -10   9   2        0.09        2.88      7.91 o 
  -9   9   2       38.98       36.62      9.20 o 
  -8   9   2      176.66      201.72     15.54 o 
  -7   9   2       21.24       23.53      7.94 o 
  -6   9   2      832.93      843.09     24.71 o 
  -5   9   2       33.78       35.55      7.99 o 
  -4   9   2      193.42      177.96     12.14 o 
  -3   9   2        1.21       -2.35      3.72 o 
  -2   9   2      193.07      202.35      8.51 o 
  -1   9   2      193.78      180.24      8.74 o 
   0   9   2        1.56       -1.51      3.51 o 
   1   9   2       31.97       31.58      4.74 o 
   2   9   2        3.83       -3.60      3.43 o 
   3   9   2       42.87       45.92      5.57 o 
   4   9   2        7.39        9.33      4.02 o 
   5   9   2       16.88        8.91      4.78 o 
   6   9   2       72.30       72.34     12.85 o 
   7   9   2       27.38       22.27      7.61 o 
   8   9   2        4.50       -5.44      6.18 o 
   9   9   2        1.71        7.26      7.42 o 
  10   9   2       21.26       20.96     12.19 o 
 -10  10   2       23.96       19.09      9.83 o 
  -9  10   2       41.27       33.77      9.61 o 
  -8  10   2        0.93       -8.04      6.71 o 
  -7  10   2       38.92       29.07      8.50 o 
  -6  10   2        0.07       -5.01      6.23 o 
  -5  10   2       71.60       87.12     11.35 o 
  -4  10   2        1.22       -3.18      6.33 o 
  -3  10   2       80.09      100.66     11.34 o 
  -2  10   2        3.00        1.91      4.54 o 
  -1  10   2        4.95        0.00      4.42 o 
   0  10   2       29.43       22.51      5.64 o 
   1  10   2        0.76       -3.35      3.86 o 
   2  10   2       38.25       30.27      5.34 o 
   3  10   2       42.23       43.55      5.91 o 
   4  10   2       25.18       26.00      6.04 o 
   5  10   2        4.89        7.96      5.18 o 
   6  10   2        3.10       -1.52      6.34 o 
   7  10   2       71.15       58.08     15.45 o 
   8  10   2       10.87       12.13      7.79 o 
   9  10   2        3.51        1.75      8.03 o 
  -9  11   2        1.43       -6.86      7.60 o 
  -8  11   2       62.08       67.50     20.84 o 
  -7  11   2        0.98       -9.29      7.31 o 
  -6  11   2        4.63        8.63      8.60 o 
  -5  11   2       40.76       39.48     16.95 o 
  -4  11   2        2.14       -5.14      6.50 o 
  -3  11   2       14.25        5.81      7.51 o 
  -2  11   2       63.88       97.10     21.25 o 
  -1  11   2       37.09       43.22      7.02 o 
   0  11   2        0.14       -2.49      4.98 o 
   1  11   2       13.93        8.57      5.23 o 
   2  11   2       67.52       60.87      9.04 o 
   3  11   2       86.91      108.23     15.00 o 
   4  11   2        3.59        0.97      5.54 o 
   5  11   2       24.90       23.31      8.44 o 
   6  11   2      122.08      140.82     14.24 o 
   7  11   2        9.81        5.08      8.09 o 
   8  11   2       36.88       41.80     10.57 o 
  -7  12   2       10.85        1.61      8.84 o 
  -6  12   2        7.65        3.40      9.07 o 
  -5  12   2       43.05       61.65     14.02 o 
  -4  12   2       66.90       95.68     21.66 o 
  -3  12   2       11.68       13.54      8.87 o 
  -2  12   2       22.64       19.83      8.95 o 
  -1  12   2        0.44        0.09      7.64 o 
   0  12   2        1.67       -2.82      5.50 o 
   1  12   2       82.13       77.30     10.69 o 
   2  12   2        2.22        0.68      6.29 o 
   3  12   2       24.85       14.21      7.66 o 
   4  12   2       39.68       44.55     13.32 o 
   5  12   2        7.68        6.32      9.58 o 
   6  12   2        1.46        1.99      7.81 o 
  -4  13   2        8.23        6.29      8.84 o 
  -3  13   2        0.02      -11.43      7.62 o 
  -2  13   2        1.42       -0.76      8.22 o 
  -1  13   2        0.39       -0.35      9.29 o 
   0  13   2        7.85        2.75      9.83 o 
   1  13   2        4.21       -1.12     10.43 o 
   2  13   2        8.93        2.45      7.80 o 
   3  13   2       35.44       42.67     14.76 o 
 -15   1   3        6.84       -2.16      8.93 o 
 -14   1   3       18.72        9.24      8.57 o 
 -13   1   3        1.77       -5.51      5.14 o 
 -12   1   3        0.26       -6.05      4.39 o 
 -11   1   3       52.68       40.74      7.59 o 
 -10   1   3        0.06       -3.59      2.55 o 
  -9   1   3      126.83      122.28      5.38 o 
  -8   1   3        1.46       -0.09      1.88 o 
  -7   1   3      101.46       91.60      4.06 o 
  -6   1   3       29.96       27.91      2.24 o 
  -5   1   3       47.09       47.46      2.22 o 
  -4   1   3        3.08       -0.06      0.93 o 
  -3   1   3     1234.91     1302.34     13.35 o 
  -2   1   3      680.93      674.96      9.48 o 
  -1   1   3      120.15      115.62      4.01 o 
   0   1   3      291.74      252.44     15.62 o 
   1   1   3      683.99      613.20     10.89 o 
   2   1   3     1482.09     1512.22     21.42 o 
   3   1   3      393.25      387.39      9.93 o 
   4   1   3      151.90      127.65      5.57 o 
   5   1   3       35.77       25.16      4.45 o 
   6   1   3       23.70       20.07      3.95 o 
   7   1   3      104.92      102.61      7.33 o 
   8   1   3      442.60      485.72     15.08 o 
   9   1   3      129.99      146.31      9.05 o 
  10   1   3       75.34       72.03      9.82 o 
  11   1   3        9.40        8.11      5.91 o 
  12   1   3       45.01       49.37      8.07 o 
  13   1   3        0.82       -1.51      7.09 o 
  14   1   3        0.79       -8.34      7.25 o 
 -15   2   3        0.22       -2.66      6.46 o 
 -14   2   3        2.65       -2.72      6.33 o 
 -13   2   3       28.30       12.43      6.20 o 
 -12   2   3       32.20       19.48      6.18 o 
 -11   2   3      109.59      136.97      8.53 o 
 -10   2   3        1.98       -0.26      3.39 o 
  -9   2   3       19.63       22.00      5.10 o 
  -8   2   3       42.23       44.18      3.60 o 
  -7   2   3      691.67      731.01     12.30 o 
  -6   2   3       24.23       23.02      2.44 o 
  -5   2   3      203.24      193.05      5.68 o 
  -4   2   3      103.43       83.20      3.28 o 
  -3   2   3      117.93       99.47      2.98 o 
  -2   2   3      691.30      600.21     10.59 o 
  -1   2   3      157.08      134.71      3.15 o 
   0   2   3     1675.34     1588.04     17.95 o 
   1   2   3     1980.53     1977.47     29.29 o 
   2   2   3      698.62      690.50     12.46 o 
   3   2   3     1471.06     1539.33     22.59 o 
   4   2   3        0.23       -1.75      2.24 o 
   5   2   3      255.91      254.41     11.64 o 
   6   2   3        3.82        8.28      3.23 o 
   7   2   3      227.92      244.05      9.25 o 
   8   2   3       76.86       81.91      7.21 o 
   9   2   3      627.80      628.04     16.18 o 
  10   2   3        5.94       -2.73      4.97 o 
  11   2   3       49.34       60.01      8.13 o 
  12   2   3        0.45       -6.65      5.75 o 
  13   2   3        1.45       -2.69      6.39 o 
  14   2   3        5.17       -0.93      7.10 o 
 -15   3   3        1.57       -1.49      8.26 o 
 -14   3   3        0.01       -8.00      6.06 o 
 -13   3   3        1.45       -1.47      5.63 o 
 -12   3   3       21.76       21.24      5.48 o 
 -11   3   3        2.96        2.10      4.22 o 
 -10   3   3       61.79       52.14      5.89 o 
  -9   3   3        4.92        0.48      3.09 o 
  -8   3   3        2.19       -0.56      2.05 o 
  -7   3   3      159.55      178.82      5.80 o 
  -6   3   3       67.77       74.98      7.03 o 
  -5   3   3      241.06      248.65      5.04 o 
  -4   3   3      457.01      582.62     11.71 o 
  -3   3   3        5.34        8.47      1.73 o 
  -2   3   3      387.95      390.81      6.87 o 
  -1   3   3     1106.82     1255.11     13.36 o 
   0   3   3        9.28        5.68      1.60 o 
   1   3   3      366.95      292.43      7.05 o 
   2   3   3     1818.76     1836.17     25.15 o 
   3   3   3      154.31      146.92      5.82 o 
   4   3   3     1367.76     1436.07     22.39 o 
   5   3   3      145.43      162.44      6.74 o 
   6   3   3        4.45        0.79      3.05 o 
   7   3   3       96.86       95.15      7.43 o 
   8   3   3      323.30      319.59     10.96 o 
   9   3   3      454.47      467.54     16.51 o 
  10   3   3        2.51        2.94      4.82 o 
  11   3   3      173.37      207.11     11.21 o 
  12   3   3       20.87       13.11      6.88 o 
  13   3   3        0.91       -1.99      6.62 o 
 -14   4   3        0.05      -10.19      6.80 o 
 -13   4   3        0.90       -1.05      5.12 o 
 -12   4   3        1.33       -3.66      4.35 o 
 -11   4   3      172.42      180.22      8.93 o 
 -10   4   3       17.40       11.35      4.39 o 
  -9   4   3      101.57      118.40     13.02 o 
  -8   4   3      498.62      514.92     11.61 o 
  -7   4   3        4.08        1.82      2.89 o 
  -6   4   3       11.38       10.29      2.22 o 
  -5   4   3      266.97      279.61      8.45 o 
  -4   4   3     2990.73     3098.52     40.34 o 
  -3   4   3      766.71      746.98     12.76 o 
  -2   4   3        0.21        1.36      1.36 o 
  -1   4   3      354.44      344.75      6.94 o 
   0   4   3       73.33       93.06      3.67 o 
   1   4   3      137.62      122.37      4.27 o 
   2   4   3      223.47      196.11      6.31 o 
   3   4   3       39.37       37.03      4.05 o 
   4   4   3      128.79      129.83      5.99 o 
   5   4   3      548.28      549.69     19.00 o 
   6   4   3      260.89      240.28      9.40 o 
   7   4   3      279.65      275.21      9.85 o 
   8   4   3        7.43        8.46      4.33 o 
   9   4   3       67.86       83.67      9.29 o 
  10   4   3        3.26       -4.54      4.85 o 
  11   4   3       10.47        5.41      5.91 o 
  12   4   3       64.64       74.04      9.48 o 
  13   4   3        4.67       10.74      9.08 o 
 -14   5   3        1.43       -3.34      8.23 o 
 -13   5   3        1.91       -2.13      6.04 o 
 -12   5   3       42.59       47.98      6.82 o 
 -11   5   3      120.07      124.28      8.73 o 
 -10   5   3       14.80       16.00      4.93 o 
  -9   5   3      430.76      403.48     11.12 o 
  -8   5   3       74.22       55.15      5.51 o 
  -7   5   3      416.72      417.49     11.65 o 
  -6   5   3      224.03      227.08      9.85 o 
  -5   5   3        4.68        1.22      1.77 o 
  -4   5   3     1472.38     1526.31     19.21 o 
  -3   5   3      135.67      126.74      3.46 o 
  -2   5   3        4.14       -2.15      1.72 o 
  -1   5   3     2925.50     3133.22     43.26 o 
   0   5   3      194.16      180.17      5.11 o 
   1   5   3      255.57      255.65     11.64 o 
   2   5   3        3.94        4.67      2.32 o 
   3   5   3      570.38      579.07     11.18 o 
   4   5   3       77.14      105.31      6.88 o 
   5   5   3     1272.30     1315.18     22.52 o 
   6   5   3        1.63       -1.67      3.90 o 
   7   5   3        3.49        1.65      3.79 o 
   8   5   3      135.49      135.44      9.49 o 
   9   5   3      120.33      109.78      9.41 o 
  10   5   3      248.16      227.18     10.68 o 
  11   5   3      324.22      347.44     13.65 o 
  12   5   3        0.01       -0.16      7.68 o 
  13   5   3        7.60       -5.29      8.85 o 
 -13   6   3        0.10       -6.58      7.35 o 
 -12   6   3        1.35       -9.17      6.82 o 
 -11   6   3       21.02       14.84      6.18 o 
 -10   6   3        6.40        6.33      4.55 o 
  -9   6   3      420.79      406.98     13.08 o 
  -8   6   3       79.45       80.96      7.64 o 
  -7   6   3      205.43      193.56      8.47 o 
  -6   6   3        6.84        2.99      5.30 o 
  -5   6   3      104.96      104.24     15.60 o 
  -4   6   3       58.44       69.82      6.60 o 
  -3   6   3      210.77      219.58      7.70 o 
  -2   6   3     1492.94     1656.46     42.27 o 
  -1   6   3      398.49      408.05      8.32 o 
   0   6   3       73.54       75.76      5.62 o 
   1   6   3        9.38        9.31      2.73 o 
   2   6   3      547.40      515.51     13.30 o 
   3   6   3      178.24      177.05      6.37 o 
   4   6   3      136.28      137.63      6.46 o 
   5   6   3       13.37        7.57      3.43 o 
   6   6   3      208.21      206.69      9.89 o 
   7   6   3        6.02        4.23      4.42 o 
   8   6   3        2.56       -2.69      4.26 o 
   9   6   3       41.69       40.24      7.07 o 
  10   6   3        0.80       -2.57      5.17 o 
  11   6   3       86.66       74.15     15.26 o 
  12   6   3        1.39      -12.21      8.14 o 
 -13   7   3        1.42       -8.57      8.26 o 
 -12   7   3        0.31       -2.77      7.27 o 
 -11   7   3       24.89       19.24      7.87 o 
 -10   7   3      163.86      166.74     10.55 o 
  -9   7   3      498.00      475.89     21.92 o 
  -8   7   3        0.00       -2.89      5.57 o 
  -7   7   3       28.15       35.30      9.79 o 
  -6   7   3      203.43      171.15     10.37 o 
  -5   7   3      138.26      129.94     14.11 o 
  -4   7   3       47.74       52.25      7.44 o 
  -3   7   3      412.95      414.57     10.61 o 
  -2   7   3      343.33      353.19      9.98 o 
  -1   7   3      134.36      131.11      6.47 o 
   0   7   3        0.63       -3.59      2.39 o 
   1   7   3       29.00       30.97      4.00 o 
   2   7   3       31.44       39.27      4.25 o 
   3   7   3        0.10        0.60      2.99 o 
   4   7   3        2.19        0.65      3.10 o 
   5   7   3      173.45      181.95      7.31 o 
   6   7   3       85.87       91.72      9.31 o 
   7   7   3        5.32        2.90      4.50 o 
   8   7   3        9.12        7.27      7.03 o 
   9   7   3       17.35       10.13      7.05 o 
  10   7   3       27.90       18.98      8.32 o 
  11   7   3       35.86       50.54     21.04 o 
  12   7   3        0.00      -11.87      8.35 o 
 -12   8   3        4.01       -6.20      7.96 o 
 -11   8   3        4.75       -2.33      7.76 o 
 -10   8   3       20.91       23.53     11.76 o 
  -9   8   3        8.46        8.40      6.75 o 
  -8   8   3      184.84      189.13     14.00 o 
  -7   8   3        1.78       -2.56      6.11 o 
  -6   8   3       82.08       84.14     10.32 o 
  -5   8   3       44.07       45.00      8.35 o 
  -4   8   3       73.83       56.55      8.81 o 
  -3   8   3      599.72      607.23     19.36 o 
  -2   8   3      279.10      294.42      9.64 o 
  -1   8   3       44.47       43.38      5.62 o 
   0   8   3      195.72      189.59      8.27 o 
   1   8   3        0.19       -0.30      2.90 o 
   2   8   3        3.23        0.70      3.22 o 
   3   8   3        5.22        3.30      3.37 o 
   4   8   3        0.08       -1.58      3.48 o 
   5   8   3       98.30       98.15      7.04 o 
   6   8   3      116.94      118.09      8.21 o 
   7   8   3        5.84        3.40      4.58 o 
   8   8   3       26.48       25.26      6.68 o 
   9   8   3       19.75       13.29      8.15 o 
  10   8   3       35.43       23.22     13.87 o 
  11   8   3        5.70        1.21      8.99 o 
 -11   9   3        2.03        3.14      8.66 o 
 -10   9   3       38.89       54.66     10.62 o 
  -9   9   3       24.61       12.03      7.60 o 
  -8   9   3        0.14       -4.52      6.95 o 
  -7   9   3        7.86       11.90      7.45 o 
  -6   9   3      251.90      238.46     13.73 o 
  -5   9   3       32.27       27.17     13.79 o 
  -4   9   3       11.40       17.58      7.27 o 
  -3   9   3        6.04        2.29      6.24 o 
  -2   9   3        3.32        4.91      4.29 o 
  -1   9   3        1.82        3.88      4.24 o 
   0   9   3      102.31      107.52      8.53 o 
   1   9   3      266.72      295.26     13.58 o 
   2   9   3        6.81        4.47      3.78 o 
   3   9   3       21.22       21.70      4.75 o 
   4   9   3        0.08       -3.35      3.80 o 
   5   9   3       21.33       16.23      5.06 o 
   6   9   3        0.20       -3.17      5.03 o 
   7   9   3       26.03       30.18      6.97 o 
   8   9   3        2.17        6.83      7.11 o 
   9   9   3       12.76       14.99      8.06 o 
  10   9   3       16.11        7.25      8.65 o 
 -10  10   3        0.60       -6.32      8.47 o 
  -9  10   3        2.59        0.02      8.22 o 
  -8  10   3        0.06       -8.44      6.97 o 
  -7  10   3       98.86      103.48     12.96 o 
  -6  10   3        0.01       -1.42      7.01 o 
  -5  10   3      191.80      232.63     21.51 o 
  -4  10   3        7.18       -3.97      9.94 o 
  -3  10   3       10.08        3.53      9.63 o 
  -2  10   3       35.04       44.87     13.93 o 
  -1  10   3       11.32        9.42      5.19 o 
   0  10   3      100.66      109.10     12.71 o 
   1  10   3       13.43        4.71      5.07 o 
   2  10   3       68.17       78.82      7.08 o 
   3  10   3        2.79       -0.02      4.23 o 
   4  10   3        0.53       -6.13      4.09 o 
   5  10   3        5.21        4.67      5.44 o 
   6  10   3       46.15       46.26      7.85 o 
   7  10   3        5.23       -6.06      6.27 o 
   8  10   3        0.59        0.17      7.25 o 
   9  10   3        2.56       -0.64      7.59 o 
  -8  11   3       31.83        8.44      9.28 o 
  -7  11   3        3.40        9.10      8.12 o 
  -6  11   3        0.01        7.98      7.88 o 
  -5  11   3        1.04       -4.88      7.42 o 
  -4  11   3       11.41       10.56      7.99 o 
  -3  11   3        6.36        2.68      6.96 o 
  -2  11   3        8.20       -3.40      7.60 o 
  -1  11   3       23.92       19.95      8.45 o 
   0  11   3       37.73       45.63      7.40 o 
   1  11   3       62.89       79.89      8.96 o 
   2  11   3        0.27       -4.44      5.12 o 
   3  11   3       29.45       26.05      8.05 o 
   4  11   3       53.44       52.58     14.99 o 
   5  11   3       27.16       36.74      7.77 o 
   6  11   3        2.31       -4.69      7.23 o 
   7  11   3       16.66       12.27      8.73 o 
  -7  12   3       10.02        2.76      8.61 o 
  -6  12   3        0.04        0.36      8.60 o 
  -5  12   3        4.45        7.45     12.16 o 
  -4  12   3       65.95       65.72     12.06 o 
  -3  12   3        3.10       -7.00      7.79 o 
  -2  12   3        0.11        2.23      7.59 o 
  -1  12   3        0.03       -9.48      7.92 o 
   0  12   3        6.44        5.70      8.13 o 
   1  12   3       10.63        3.43      6.09 o 
   2  12   3        0.40       -3.83      6.93 o 
   3  12   3        6.58       -4.00      7.27 o 
   4  12   3       61.14       70.07     15.28 o 
   5  12   3       53.38       38.69     14.79 o 
  -3  13   3       80.51       94.39     14.08 o 
  -2  13   3        0.04       -9.63      8.31 o 
  -1  13   3        3.11        1.06      8.19 o 
   0  13   3        0.65        0.03     10.57 o 
   1  13   3       23.45       13.89     12.06 o 
   2  13   3        0.04      -14.13     10.24 o 
 -15   0   4        0.18       -5.96     13.67 o 
 -14   0   4       32.78       33.52     14.95 o 
 -13   0   4       43.03       31.26     13.83 o 
 -12   0   4      579.08      574.93     31.07 o 
 -11   0   4      116.55      134.53      9.99 o 
 -10   0   4        0.31       -0.67      4.38 o 
  -9   0   4        1.56        1.38      3.91 o 
  -8   0   4      171.05      202.73      8.53 o 
  -7   0   4      333.07      340.10      8.63 o 
  -6   0   4        7.23        3.86      2.26 o 
  -5   0   4      694.09      738.00     15.95 o 
  -4   0   4      655.25      760.86     12.81 o 
  -3   0   4      536.78      558.27     10.48 o 
  -2   0   4       24.42       12.06      4.44 o 
  -1   0   4      340.14      371.69     14.76 o 
   0   0   4      754.45      621.04     20.29 o 
   1   0   4    12010.76    12563.66    233.85 o 
   2   0   4      315.28      235.98     12.63 o 
   3   0   4     4169.34     4419.76     92.85 o 
   4   0   4       29.76       24.59      6.56 o 
   6   0   4        0.12       -6.17      4.11 o 
   7   0   4     1031.13     1110.47     36.73 o 
   8   0   4       55.19       66.58     12.36 o 
   9   0   4     2799.42     2966.38     75.48 o 
  10   0   4      322.32      312.44     20.80 o 
  11   0   4       18.39        8.71     10.16 o 
  12   0   4       47.97       29.82     12.31 o 
  13   0   4        0.01       -6.26      9.45 o 
 -15   1   4       10.87        9.18      9.67 o 
 -14   1   4       13.21        3.01      9.03 o 
 -13   1   4      178.59      229.07     16.69 o 
 -12   1   4      203.34      191.82     10.00 o 
 -11   1   4        5.99        0.06      4.58 o 
 -10   1   4      185.68      183.96      7.04 o 
  -9   1   4       97.64       91.30      6.10 o 
  -8   1   4       33.53       28.77      4.32 o 
  -7   1   4        8.99        9.03      2.35 o 
  -6   1   4      681.29      750.90      9.28 o 
  -5   1   4       45.59       44.22      2.34 o 
  -4   1   4      528.48      572.23      7.37 o 
  -3   1   4      711.03      863.88     20.13 o 
  -2   1   4       80.29       77.31      3.41 o 
  -1   1   4      830.21      815.39     16.59 o 
   0   1   4      529.33      562.08     13.46 o 
   1   1   4      932.88     1015.28     20.34 o 
   2   1   4       41.06       44.77     13.56 o 
   3   1   4      441.08      453.24     10.89 o 
   4   1   4     1061.36     1157.39     20.10 o 
   5   1   4      113.63      113.94      6.77 o 
   6   1   4      481.02      512.75     22.16 o 
   7   1   4        8.70        3.78      3.94 o 
   8   1   4      954.79      956.76     20.60 o 
   9   1   4      546.93      546.67     15.91 o 
  10   1   4      436.88      479.25     23.32 o 
  11   1   4       29.32       36.11      8.71 o 
  12   1   4        9.76       -8.18      6.77 o 
  13   1   4        0.27      -10.47      7.31 o 
 -15   2   4        0.44       -8.04      8.26 o 
 -14   2   4        2.42       -2.03      6.36 o 
 -13   2   4        7.20       -2.15      5.76 o 
 -12   2   4        0.24       -2.81      5.08 o 
 -11   2   4      366.34      397.52     14.62 o 
 -10   2   4        2.09       -2.63      3.43 o 
  -9   2   4        0.70       -2.70      2.85 o 
  -8   2   4       19.09       18.14      2.91 o 
  -7   2   4       17.83       14.69      2.70 o 
  -6   2   4        3.37        0.04      1.76 o 
  -5   2   4       25.09       25.38      2.70 o 
  -4   2   4      908.42      977.53     20.51 o 
  -3   2   4      305.19      309.46      8.95 o 
  -2   2   4      712.57      748.01     13.62 o 
  -1   2   4        0.40       -0.81      1.55 o 
   0   2   4     2105.56     2023.87     23.13 o 
   1   2   4      614.53      549.94     16.35 o 
   2   2   4     1749.06     1884.24     32.43 o 
   3   2   4     2068.38     2215.53     36.84 o 
   4   2   4     1402.70     1409.60     29.34 o 
   5   2   4      361.13      329.30     11.61 o 
   6   2   4       64.19       52.60      5.88 o 
   7   2   4      951.98      945.48     24.95 o 
   8   2   4       29.20       34.92      6.24 o 
   9   2   4        2.56        0.10      5.04 o 
  10   2   4      547.29      586.64     17.02 o 
  11   2   4       12.29        9.37      6.57 o 
  12   2   4        2.91       -8.43      5.62 o 
  13   2   4       17.46       20.65      7.77 o 
 -14   3   4        1.38       -4.35      6.09 o 
 -13   3   4        2.02       -3.76      5.92 o 
 -12   3   4        0.18       -0.35      5.47 o 
 -11   3   4      117.06      124.74      8.54 o 
 -10   3   4     1612.94     1681.94     30.99 o 
  -9   3   4        1.66       -1.98      3.18 o 
  -8   3   4       26.44       28.49      4.85 o 
  -7   3   4       12.17        4.19      2.95 o 
  -6   3   4        0.58       -0.98      1.71 o 
  -5   3   4      110.45      109.94      5.43 o 
  -4   3   4      483.01      557.41     12.22 o 
  -3   3   4      174.06      175.14      3.98 o 
  -2   3   4     2733.81     2763.98     26.48 o 
  -1   3   4       22.53       18.00      2.03 o 
   0   3   4      665.41      661.05     11.55 o 
   1   3   4     1048.60     1060.11     13.90 o 
   2   3   4        0.29        1.18      2.60 o 
   3   3   4     2352.71     2626.12     35.62 o 
   4   3   4      105.63      124.29      7.04 o 
   5   3   4       15.35       11.35      3.88 o 
   6   3   4       16.32       16.02      4.65 o 
   7   3   4     1126.57     1095.83     25.40 o 
   8   3   4      312.35      290.86     11.14 o 
   9   3   4      262.70      267.26     11.22 o 
  10   3   4       10.20        7.78      5.79 o 
  11   3   4      211.64      216.72     14.07 o 
  12   3   4       15.37       25.26      9.31 o 
  13   3   4        4.38       -2.67      7.18 o 
 -14   4   4        0.01       -9.18      6.12 o 
 -13   4   4       16.75       10.60      6.62 o 
 -12   4   4        0.66       -5.69      4.54 o 
 -11   4   4      233.03      213.72      9.01 o 
 -10   4   4      621.32      625.23     14.43 o 
  -9   4   4        3.20        2.05      3.70 o 
  -8   4   4        2.24        0.75      3.23 o 
  -7   4   4        8.41        9.57      3.37 o 
  -6   4   4        2.06        1.02      3.01 o 
  -5   4   4       73.10       87.39      6.20 o 
  -4   4   4     1509.48     1681.10     25.78 o 
  -3   4   4      259.75      247.90      5.98 o 
  -2   4   4      886.39      950.59     16.64 o 
  -1   4   4       11.68        7.83      2.45 o 
   0   4   4        1.87        0.26      1.52 o 
   1   4   4      134.30      138.42      5.02 o 
   2   4   4       21.82       25.34      4.55 o 
   3   4   4        8.93        7.78      3.01 o 
   4   4   4      377.99      340.13     10.01 o 
   5   4   4       30.05       31.34      4.92 o 
   6   4   4      103.83      110.14      8.03 o 
   7   4   4        0.59       -4.16      3.76 o 
   8   4   4       83.78       88.32      8.50 o 
   9   4   4        2.31       -0.98      4.79 o 
  10   4   4      135.45      142.83     11.08 o 
  11   4   4      150.09      195.83     13.28 o 
  12   4   4       17.73       10.59      6.88 o 
  13   4   4       67.51       83.98     21.04 o 
 -14   5   4        0.00      -15.68     13.68 o 
 -13   5   4       10.14        8.91      6.01 o 
 -12   5   4       20.94       14.89      5.93 o 
 -11   5   4       13.56       11.83      4.91 o 
 -10   5   4        1.67        1.52      4.34 o 
  -9   5   4       18.47       18.34      4.96 o 
  -8   5   4       57.88       56.55      5.82 o 
  -7   5   4       55.65       69.15      7.35 o 
  -6   5   4       28.72       25.03      6.17 o 
  -5   5   4       14.87       10.94      3.73 o 
  -4   5   4      795.99      728.73     11.49 o 
  -3   5   4      100.56       80.07      6.96 o 
  -2   5   4       18.60       15.58      2.18 o 
  -1   5   4     1007.17     1094.56     16.51 o 
   0   5   4      470.05      497.32     14.26 o 
   1   5   4      144.06      141.11     10.94 o 
   2   5   4      121.88      115.96      5.34 o 
   3   5   4      277.77      298.38      9.09 o 
   4   5   4      661.63      632.86     15.30 o 
   5   5   4        1.45        0.51      3.15 o 
   6   5   4        8.39        3.65      4.00 o 
   7   5   4       40.72       39.17      6.21 o 
   8   5   4       24.47       13.61      5.36 o 
   9   5   4       38.21       38.15      7.63 o 
  10   5   4       19.76       12.36      8.24 o 
  11   5   4        4.97        0.45      6.23 o 
  12   5   4      101.21      111.25     11.58 o 
 -13   6   4        2.85        3.05      6.53 o 
 -12   6   4       49.03       40.38      7.09 o 
 -11   6   4       21.80       23.11      5.79 o 
 -10   6   4       58.96       63.36      7.12 o 
  -9   6   4       19.75       19.83      5.23 o 
  -8   6   4      818.30      824.82     17.61 o 
  -7   6   4      237.53      222.90      9.41 o 
  -6   6   4      276.47      281.00     10.04 o 
  -5   6   4      119.21      131.94      7.33 o 
  -4   6   4      113.24      104.72      6.91 o 
  -3   6   4       75.58       61.20      4.79 o 
  -2   6   4       21.97       18.45      3.56 o 
  -1   6   4      763.24      764.90     25.35 o 
   0   6   4      165.38      145.00      7.69 o 
   1   6   4       27.14       25.25      3.57 o 
   2   6   4       24.27       21.65      3.86 o 
   3   6   4        2.74       -1.00      2.92 o 
   4   6   4       16.60       13.90      3.88 o 
   5   6   4      142.54      154.58     13.05 o 
   6   6   4        8.10        9.14      4.66 o 
   7   6   4        5.86        1.12      4.60 o 
   8   6   4       28.80       20.82      5.95 o 
   9   6   4       76.31       68.93     13.37 o 
  10   6   4        4.60        4.87      6.12 o 
  11   6   4       29.06       45.55      8.98 o 
  12   6   4        5.95        9.82      9.73 o 
 -13   7   4       32.51       42.15     11.40 o 
 -12   7   4       14.63       14.77      8.78 o 
 -11   7   4        1.63       -0.47      6.28 o 
 -10   7   4        4.41       -1.65      5.68 o 
  -9   7   4        0.16       -5.01      5.08 o 
  -8   7   4      299.58      292.55     14.14 o 
  -7   7   4      231.76      230.34     12.57 o 
  -6   7   4      119.01      139.47     11.96 o 
  -5   7   4      156.23      154.65     10.97 o 
  -4   7   4       13.64       18.70     10.13 o 
  -3   7   4      321.70      297.12     13.23 o 
  -2   7   4      202.38      212.58      8.40 o 
  -1   7   4       55.56       59.89      6.32 o 
   0   7   4      176.38      186.13      8.01 o 
   1   7   4       60.49       70.48      5.75 o 
   2   7   4      227.84      210.33      9.93 o 
   3   7   4        1.60       -2.87      3.02 o 
   4   7   4       73.18       67.56      6.74 o 
   5   7   4       31.54       25.19      6.05 o 
   6   7   4        0.01       -5.35      3.56 o 
   7   7   4       12.77       11.51      6.62 o 
   8   7   4       22.65       22.98      6.59 o 
   9   7   4        0.84        4.22      5.94 o 
  10   7   4        1.77       -7.14      7.47 o 
  11   7   4       18.58        8.91      9.11 o 
 -12   8   4        0.00       -3.20      9.00 o 
 -11   8   4        0.18       -6.96      7.16 o 
 -10   8   4        0.51       -8.31      6.78 o 
  -9   8   4       22.82       16.48      6.62 o 
  -8   8   4        0.53       -4.37      6.03 o 
  -7   8   4        0.28       -1.21      6.60 o 
  -6   8   4      176.79      173.99     20.19 o 
  -5   8   4      429.10      422.00     16.94 o 
  -4   8   4        7.26       -3.67      5.65 o 
  -3   8   4       45.90       52.11      8.72 o 
  -2   8   4       52.21       53.42      6.13 o 
  -1   8   4        3.82        4.00      3.80 o 
   0   8   4       70.73       73.61      7.20 o 
   1   8   4       66.59       65.39     12.59 o 
   2   8   4      115.13      116.18      6.82 o 
   3   8   4        4.33        1.25      4.20 o 
   4   8   4       91.32      112.08     10.51 o 
   5   8   4        0.48       -1.45      3.99 o 
   6   8   4       71.16       70.73     11.63 o 
   7   8   4        0.88       -2.37      4.79 o 
   8   8   4       20.13        9.13      5.80 o 
   9   8   4        0.82       -2.63      7.10 o 
  10   8   4        7.14        8.35     10.99 o 
 -11   9   4        2.42       -0.13      8.36 o 
 -10   9   4       12.70       17.21      9.28 o 
  -9   9   4        0.28       -5.54      6.57 o 
  -8   9   4        8.21       -2.88      7.09 o 
  -7   9   4       13.14       21.69      8.73 o 
  -6   9   4      204.44      220.09     14.37 o 
  -5   9   4       48.93       51.21      9.70 o 
  -4   9   4      104.10      132.41     17.09 o 
  -3   9   4        8.24       -3.47      6.45 o 
  -2   9   4       24.66       21.44      7.85 o 
  -1   9   4        6.12        4.42      4.45 o 
   0   9   4       45.69       36.52      6.09 o 
   1   9   4      491.52      448.77     25.55 o 
   2   9   4       33.86       33.13      5.52 o 
   3   9   4       18.25       21.47      4.94 o 
   4   9   4        0.05       -3.38      4.30 o 
   5   9   4       84.66       98.16      8.20 o 
   6   9   4        2.28       -3.16      4.61 o 
   7   9   4       47.02       43.31      7.92 o 
   8   9   4       19.35       16.17      8.33 o 
   9   9   4        0.14       -6.36      7.31 o 
 -10  10   4        2.87       -7.14      9.01 o 
  -9  10   4      103.93      108.42     18.07 o 
  -8  10   4       17.90       16.70      8.71 o 
  -7  10   4        7.33        3.43      8.01 o 
  -6  10   4      136.24      128.04     13.90 o 
  -5  10   4        6.44        2.46      7.40 o 
  -4  10   4       38.02       42.96     15.98 o 
  -3  10   4       16.52       15.11     17.02 o 
  -2  10   4       61.77       59.23     10.60 o 
  -1  10   4        9.97        8.71      7.83 o 
   0  10   4       34.47       48.78      7.30 o 
   1  10   4       13.43       16.29      6.69 o 
   2  10   4      162.07      187.28     18.49 o 
   3  10   4       43.73       52.91     10.78 o 
   4  10   4        1.73       -1.94      4.88 o 
   5  10   4        0.86       -0.59      5.12 o 
   6  10   4      112.70      124.86     11.10 o 
   7  10   4        1.06       -5.30      6.65 o 
   8  10   4        0.00       -9.96      7.32 o 
  -8  11   4       20.49       14.23     10.05 o 
  -7  11   4      102.82      113.72     14.59 o 
  -6  11   4       13.41       11.19      8.21 o 
  -5  11   4      128.06      119.90     16.68 o 
  -4  11   4        1.31       -1.43      7.70 o 
  -3  11   4        1.12       -5.72      7.03 o 
  -2  11   4       32.54       37.71     10.23 o 
  -1  11   4       10.46       11.58      8.38 o 
   0  11   4        1.86        3.80      8.03 o 
   1  11   4       50.09       42.29      7.88 o 
   2  11   4       10.28        6.23      6.04 o 
   3  11   4       17.46        6.42      6.65 o 
   4  11   4        7.04        0.49      7.87 o 
   5  11   4       66.28       70.19     13.20 o 
   6  11   4       15.67        5.20      8.58 o 
   7  11   4        0.00       -8.66      7.54 o 
  -6  12   4       38.45       43.23     11.38 o 
  -5  12   4        4.05        1.92      9.35 o 
  -4  12   4        3.32       -1.82      7.74 o 
  -3  12   4       11.06        5.61      9.25 o 
  -2  12   4        3.30       -1.35      8.31 o 
  -1  12   4        1.32       -2.82      7.84 o 
   0  12   4       40.02       29.88     10.59 o 
   1  12   4        7.36       11.00     15.22 o 
   2  12   4       17.36       16.03      7.28 o 
   3  12   4        0.04       -3.97      7.73 o 
   4  12   4        3.11        0.81      8.76 o 
   5  12   4        8.77       -4.11     11.60 o 
  -2  13   4       13.63       26.87     11.36 o 
  -1  13   4        4.74       -3.31      9.33 o 
   0  13   4        3.02      -11.18      8.41 o 
 -15   1   5        0.55       -4.61      9.20 o 
 -14   1   5       20.55       13.05     10.56 o 
 -13   1   5       21.46        9.68      8.99 o 
 -12   1   5       24.86       17.07      6.61 o 
 -11   1   5      114.16      145.55     10.64 o 
 -10   1   5       19.38       13.05      5.45 o 
  -9   1   5       72.06       86.98      5.39 o 
  -8   1   5        3.32        1.61      2.61 o 
  -7   1   5        6.01        2.79      2.40 o 
  -6   1   5      269.05      280.05      9.84 o 
  -5   1   5      858.85      985.89     11.56 o 
  -4   1   5      453.88      508.57      7.99 o 
  -3   1   5      657.62      697.56     11.48 o 
  -2   1   5       80.21       67.90      4.25 o 
  -1   1   5      520.40      546.34     14.11 o 
   0   1   5        0.00       -0.76      2.99 o 
   1   1   5      279.95      274.82     19.06 o 
   2   1   5       50.00       47.67      9.22 o 
   3   1   5      783.42      962.78     34.23 o 
   4   1   5      120.71      103.02     12.04 o 
   5   1   5        5.43       -3.40      3.68 o 
   6   1   5      303.21      284.35     23.69 o 
   7   1   5      408.05      385.95     15.32 o 
   8   1   5      110.65       87.43     10.41 o 
   9   1   5       27.49       25.33      7.79 o 
  10   1   5      278.16      263.68     14.61 o 
  11   1   5        4.07        8.31      7.60 o 
  12   1   5       30.43       20.47      8.94 o 
  13   1   5        0.18        1.56      8.63 o 
 -14   2   5       52.81       50.67     12.08 o 
 -13   2   5        0.00       -3.02      6.14 o 
 -12   2   5      231.92      238.62     11.77 o 
 -11   2   5       26.99       22.90      6.62 o 
 -10   2   5      200.24      219.64      8.50 o 
  -9   2   5        2.46       -4.52      3.01 o 
  -8   2   5       53.39       66.00      7.76 o 
  -7   2   5      235.52      221.57      6.15 o 
  -6   2   5       88.41       82.91      5.08 o 
  -5   2   5      136.06      149.94      3.67 o 
  -4   2   5      293.99      313.04      5.79 o 
  -3   2   5       63.94       71.19      4.31 o 
  -2   2   5      222.82      237.65      6.15 o 
  -1   2   5      342.36      387.58     11.23 o 
   0   2   5      596.76      587.65     18.80 o 
   1   2   5     1864.57     2111.43     36.56 o 
   2   2   5        0.30       -0.95      2.61 o 
   3   2   5      142.39      127.21      6.75 o 
   4   2   5       12.77        2.14      3.08 o 
   5   2   5       43.42       38.61      5.60 o 
   6   2   5       46.60       42.42      6.14 o 
   7   2   5       95.47       73.76      8.53 o 
   8   2   5        5.35        1.94      4.82 o 
   9   2   5      167.82      172.36     16.50 o 
  10   2   5      127.21      124.61     11.39 o 
  11   2   5       13.99        8.59      6.84 o 
  12   2   5       26.44       17.49      9.11 o 
  13   2   5        3.19       -1.14      8.34 o 
 -14   3   5       30.35       26.65      8.39 o 
 -13   3   5       36.37       41.57      8.63 o 
 -12   3   5        1.30       -5.24      5.39 o 
 -11   3   5        2.28        3.31      5.69 o 
 -10   3   5       22.78       20.80      5.29 o 
  -9   3   5      392.79      411.41     15.35 o 
  -8   3   5       18.19       20.00      4.18 o 
  -7   3   5      114.71      116.03      8.38 o 
  -6   3   5       86.05       99.25      6.72 o 
  -5   3   5      128.07      122.24      3.98 o 
  -4   3   5      790.06      865.32     16.59 o 
  -3   3   5     1334.43     1481.69     18.87 o 
  -2   3   5     1610.27     1781.01     21.88 o 
  -1   3   5      360.99      366.59      7.72 o 
   0   3   5      681.64      627.22     10.36 o 
   1   3   5      152.62      131.89      6.00 o 
   2   3   5       77.83       77.25      8.64 o 
   3   3   5        7.30        0.86      3.03 o 
   4   3   5      109.51       98.06     14.12 o 
   5   3   5       53.27       71.10      7.58 o 
   6   3   5      100.36      112.04      8.71 o 
   7   3   5        7.66        7.05      6.36 o 
   8   3   5      938.13      932.78     31.84 o 
   9   3   5        1.40       -3.77      5.27 o 
  10   3   5       85.21       86.60      9.83 o 
  11   3   5        8.52        9.44      6.63 o 
  12   3   5        4.26        8.57      7.38 o 
 -14   4   5        7.47       -2.51      7.28 o 
 -13   4   5        8.23        5.11      7.01 o 
 -12   4   5        6.52        4.77      6.52 o 
 -11   4   5       28.38       25.03      5.80 o 
 -10   4   5      398.01      421.21     12.07 o 
  -9   4   5      339.66      341.13     12.40 o 
  -8   4   5        3.16        2.81      3.68 o 
  -7   4   5       28.54       25.83      5.57 o 
  -6   4   5       29.62       36.41      4.93 o 
  -5   4   5       23.03       21.47      4.20 o 
  -4   4   5      108.77      120.81      6.65 o 
  -3   4   5     3068.41     3463.18     55.31 o 
  -2   4   5       33.18       32.02      5.12 o 
  -1   4   5       56.05       55.71      4.94 o 
   0   4   5      492.26      519.60     17.52 o 
   1   4   5      258.73      246.37      5.41 o 
   2   4   5      206.36      193.24      7.38 o 
   3   4   5       38.52       28.46      4.70 o 
   4   4   5       54.43       67.55      8.96 o 
   5   4   5      193.76      193.79      8.61 o 
   6   4   5      104.44       87.45      9.46 o 
   7   4   5        1.90       -2.64      4.19 o 
   8   4   5        3.91        0.74      4.92 o 
   9   4   5       14.28       23.38      6.96 o 
  10   4   5        5.10       -3.48      5.49 o 
  11   4   5        8.09       -2.40      6.14 o 
  12   4   5        0.17        5.40      7.57 o 
 -14   5   5        0.48       -0.12      9.30 o 
 -13   5   5        0.00       -9.17      6.11 o 
 -12   5   5       11.54        8.85      5.45 o 
 -11   5   5       27.58       36.20      6.50 o 
 -10   5   5      293.87      279.79     10.13 o 
  -9   5   5      105.20       99.67     10.31 o 
  -8   5   5       12.48       14.34      4.49 o 
  -7   5   5      122.85      142.69     15.36 o 
  -6   5   5        0.60       -1.74      3.40 o 
  -5   5   5        3.18        3.44      3.51 o 
  -4   5   5      406.65      420.29     11.59 o 
  -3   5   5      371.47      403.03      8.81 o 
  -2   5   5        0.23       -1.49      1.87 o 
  -1   5   5     1623.75     1711.54     34.90 o 
   0   5   5        5.54        3.47      1.99 o 
   1   5   5       11.89       16.07      3.60 o 
   2   5   5      142.62      128.21      7.34 o 
   3   5   5       86.41      103.70      7.26 o 
   4   5   5       81.57       71.02      6.60 o 
   5   5   5       25.06       26.41      6.26 o 
   6   5   5       65.49       65.76      7.32 o 
   7   5   5        0.27       -6.24      4.24 o 
   8   5   5       51.96       50.76      8.02 o 
   9   5   5        0.00       -4.36      4.96 o 
  10   5   5       82.30       96.05     10.50 o 
  11   5   5        7.69       -1.56      6.58 o 
  12   5   5        2.66        2.69      7.76 o 
 -13   6   5        9.91       -3.00      6.16 o 
 -12   6   5        0.04       -4.82      5.35 o 
 -11   6   5        2.92       -1.98      4.99 o 
 -10   6   5       68.22       63.38      7.09 o 
  -9   6   5       12.81        9.49      4.75 o 
  -8   6   5       83.50       86.34      8.20 o 
  -7   6   5      158.55      169.45     12.19 o 
  -6   6   5        0.30        0.20      3.94 o 
  -5   6   5        4.32       -0.93      3.65 o 
  -4   6   5        0.12       -2.16      3.34 o 
  -3   6   5      681.56      708.19     23.49 o 
  -2   6   5       55.07       57.23      4.67 o 
  -1   6   5      288.00      333.31     14.32 o 
   0   6   5     1259.58     1348.70     70.35 o 
   1   6   5       40.03       34.59      7.22 o 
   2   6   5      197.20      208.89      9.66 o 
   3   6   5      177.81      177.97      7.61 o 
   4   6   5        0.62       -2.06      3.18 o 
   5   6   5      135.59      130.02      8.36 o 
   6   6   5      381.08      375.60     12.78 o 
   7   6   5        0.33       -0.44      4.87 o 
   8   6   5        1.02       -3.77      4.93 o 
   9   6   5       12.62        9.71      6.25 o 
  10   6   5        2.81       -4.74      6.24 o 
  11   6   5        0.12        1.16      7.14 o 
 -12   7   5        0.16       -8.27      5.51 o 
 -11   7   5        4.77        1.09      5.41 o 
 -10   7   5       41.78       44.12      7.00 o 
  -9   7   5        9.64        5.13      4.96 o 
  -8   7   5      119.71      138.19     11.94 o 
  -7   7   5      417.47      449.09     14.01 o 
  -6   7   5       97.04      104.54      8.73 o 
  -5   7   5      229.08      226.60      9.69 o 
  -4   7   5      202.74      208.22     12.02 o 
  -3   7   5       11.51        2.75      5.59 o 
  -2   7   5       20.95       16.60      4.48 o 
  -1   7   5      962.22      966.45     37.16 o 
   0   7   5      104.09      127.03      6.55 o 
   1   7   5       54.48       55.97      5.38 o 
   2   7   5       58.27       68.96      8.34 o 
   3   7   5       36.32       34.13      4.96 o 
   4   7   5        0.53       -1.47      3.84 o 
   5   7   5        0.07       -2.49      3.92 o 
   6   7   5        1.61        1.13      4.34 o 
   7   7   5       43.68       40.57      8.59 o 
   8   7   5      128.65      130.08     27.52 o 
   9   7   5       16.34        8.82      6.89 o 
  10   7   5        2.79       -6.44      6.62 o 
 -11   8   5       36.89       53.22      9.94 o 
 -10   8   5       13.34        1.59      6.49 o 
  -9   8   5       22.94       19.98      8.22 o 
  -8   8   5       17.98       11.98      7.12 o 
  -7   8   5        0.38       -4.24      6.11 o 
  -6   8   5      363.12      337.77     20.07 o 
  -5   8   5       54.80       73.93     10.70 o 
  -4   8   5        8.56        0.85      6.73 o 
  -3   8   5       56.20       57.47      9.77 o 
  -2   8   5       14.08        9.08      6.78 o 
  -1   8   5      114.44      113.89      8.23 o 
   0   8   5      652.54      653.25     23.53 o 
   1   8   5        4.48       -1.11      4.25 o 
   2   8   5       12.48        7.46      3.99 o 
   3   8   5        0.16       -5.52      3.68 o 
   4   8   5       87.21      106.73     13.07 o 
   5   8   5       31.21       33.71     10.79 o 
   6   8   5       62.85       73.36      7.95 o 
   7   8   5        1.32       -5.67      4.99 o 
   8   8   5       69.44       77.53     15.23 o 
   9   8   5        3.21       -3.63      6.04 o 
  10   8   5        0.12        1.77     10.20 o 
 -10   9   5       28.17       29.27     10.38 o 
  -9   9   5        8.90        7.63      7.66 o 
  -8   9   5       68.25       73.39     11.66 o 
  -7   9   5       23.57       40.73      9.72 o 
  -6   9   5        1.29       -1.27      6.42 o 
  -5   9   5       26.21       14.29      9.23 o 
  -4   9   5       35.12       35.69      9.02 o 
  -3   9   5        5.35       -0.56      7.16 o 
  -2   9   5       62.22       64.93     11.38 o 
  -1   9   5      149.68      169.00     14.45 o 
   0   9   5      152.96      159.09     11.74 o 
   1   9   5      127.70      138.61     10.37 o 
   2   9   5      152.80      171.75     20.73 o 
   3   9   5       58.99       66.02      7.18 o 
   4   9   5        0.60       -6.75      4.50 o 
   5   9   5        6.31        3.57      5.26 o 
   6   9   5        7.08       -1.24      5.32 o 
   7   9   5        3.78       -2.22      5.48 o 
   8   9   5       44.92       33.31      8.61 o 
   9   9   5       10.75        6.46      9.37 o 
  -9  10   5        7.55       -2.57      7.87 o 
  -8  10   5       36.15       31.23      9.74 o 
  -7  10   5       17.53       19.43      8.89 o 
  -6  10   5       11.33        1.54      7.82 o 
  -5  10   5       98.88       68.96     12.14 o 
  -4  10   5       38.20       26.31      9.23 o 
  -3  10   5       22.98       19.52     15.44 o 
  -2  10   5        5.23        5.60      8.11 o 
  -1  10   5       22.50       29.00     16.26 o 
   0  10   5       12.55       10.65      7.94 o 
   1  10   5       27.27       18.23      8.55 o 
   2  10   5        9.60       15.27      6.63 o 
   3  10   5       30.69       31.17     10.66 o 
   4  10   5        1.59       -0.12      6.29 o 
   5  10   5       17.65        9.76      6.05 o 
   6  10   5       24.83       23.76      6.89 o 
   7  10   5        1.14       -6.56      6.61 o 
  -8  11   5       18.78        6.94      9.61 o 
  -7  11   5        0.08       -2.22     10.08 o 
  -6  11   5       27.16       22.55     11.29 o 
  -5  11   5        0.01        4.05      8.41 o 
  -4  11   5       38.64       34.27     17.60 o 
  -3  11   5       10.30       -2.93      8.10 o 
  -2  11   5       29.55       15.26      9.17 o 
  -1  11   5       22.79       24.53      9.76 o 
   0  11   5       34.42       29.79     10.31 o 
   1  11   5       12.19       18.24      9.82 o 
   2  11   5      168.08      174.38     13.10 o 
   3  11   5       10.05        5.44      7.11 o 
   4  11   5        3.57       -4.81      6.67 o 
   5  11   5        7.91        4.22      9.26 o 
   6  11   5        2.15       -1.42      8.34 o 
  -5  12   5        1.48        8.99      9.63 o 
  -4  12   5        7.79        5.82      9.88 o 
  -3  12   5       32.66       34.60     11.32 o 
  -2  12   5       25.99       36.25     10.74 o 
  -1  12   5       51.90       52.30     12.28 o 
   0  12   5       61.86       34.99     11.79 o 
   1  12   5        3.85        0.75      8.62 o 
   2  12   5        8.48       -6.90      9.54 o 
   3  12   5       26.76       18.88      8.57 o 
 -14   0   6        6.44        0.68     12.80 o 
 -13   0   6      339.28      379.59     28.43 o 
 -12   0   6     1053.73     1207.90     50.81 o 
 -11   0   6       16.37       17.56     13.48 o 
 -10   0   6      183.44      198.43     19.77 o 
  -9   0   6       36.32       26.60      6.66 o 
  -8   0   6       16.17       13.57      5.45 o 
  -7   0   6      803.50      872.63     16.97 o 
  -6   0   6       65.78       81.68      6.35 o 
  -5   0   6     1838.16     1943.36     34.85 o 
  -4   0   6      625.76      707.98     14.26 o 
  -3   0   6      864.57      944.85     20.04 o 
  -2   0   6      586.50      671.27     24.48 o 
  -1   0   6       47.62       37.96      7.95 o 
   0   0   6     1089.58     1184.75     35.81 o 
   1   0   6     3024.71     3711.26     83.51 o 
   2   0   6        1.74       -0.74      5.45 o 
   3   0   6      536.58      601.46     25.27 o 
   4   0   6      317.67      375.75     20.20 o 
   5   0   6       67.98       43.02     10.54 o 
   6   0   6      342.03      314.72     19.85 o 
   7   0   6      119.34      108.18     15.93 o 
   8   0   6        3.36        2.31      8.66 o 
   9   0   6       92.16       93.34     16.58 o 
  10   0   6      579.25      594.59     31.31 o 
  11   0   6        0.18      -13.11      8.74 o 
  12   0   6       16.17       20.56     13.53 o 
 -14   1   6       20.65        7.46      9.98 o 
 -13   1   6       21.66       23.53     10.13 o 
 -12   1   6       97.00      125.74     15.17 o 
 -11   1   6     1039.52     1113.79     30.72 o 
 -10   1   6      374.65      400.88     14.24 o 
  -9   1   6        4.55        5.55      4.94 o 
  -8   1   6       33.85       38.37      4.49 o 
  -7   1   6       65.48       72.01      6.93 o 
  -6   1   6     1374.10     1522.04     21.40 o 
  -5   1   6     1879.98     2002.42     20.44 o 
  -4   1   6     1023.83     1038.30     13.63 o 
  -3   1   6      103.72       89.21      5.06 o 
  -2   1   6       14.97        3.57      3.10 o 
  -1   1   6      237.76      234.07     10.01 o 
   0   1   6       71.59       86.01      7.97 o 
   1   1   6       12.86       11.83      4.52 o 
   2   1   6      334.99      342.37     12.86 o 
   3   1   6       88.18       81.18      8.43 o 
   4   1   6       16.22       22.46      5.79 o 
   5   1   6       17.70       10.58      5.59 o 
   6   1   6       43.70       35.19      7.47 o 
   7   1   6     1371.27     1419.58     33.32 o 
   8   1   6      878.29      853.79     25.29 o 
   9   1   6       58.29       67.47     10.60 o 
  10   1   6       56.81       62.72     15.93 o 
  11   1   6        0.11       -3.39      7.54 o 
  12   1   6       46.64       41.97     11.15 o 
 -14   2   6       46.90       76.20     24.96 o 
 -13   2   6      314.11      355.66     26.14 o 
 -12   2   6        0.48       -1.51      6.58 o 
 -11   2   6      121.50      128.89     11.32 o 
 -10   2   6        0.03       -5.69      5.05 o 
  -9   2   6       42.86       41.05      5.88 o 
  -8   2   6      379.24      409.70     10.70 o 
  -7   2   6       35.02       24.05      4.22 o 
  -6   2   6       27.92       28.51      3.53 o 
  -5   2   6       36.24       47.98      5.69 o 
  -4   2   6      332.44      340.63      6.80 o 
  -3   2   6       57.58       52.94      5.58 o 
  -2   2   6      573.51      530.26     10.43 o 
  -1   2   6       40.86       38.77      6.48 o 
   0   2   6       60.81       64.03      6.74 o 
   1   2   6        0.00       -2.52      3.39 o 
   2   2   6      477.66      556.01     34.08 o 
   3   2   6      183.43      198.56     10.29 o 
   4   2   6        4.11       -1.40      4.21 o 
   5   2   6      170.23      191.00     17.06 o 
   6   2   6      250.56      244.78     10.47 o 
   7   2   6      232.81      224.95     12.77 o 
   8   2   6      116.22      112.86     16.91 o 
   9   2   6      642.22      680.92     29.54 o 
  10   2   6       17.24       12.49      7.96 o 
  11   2   6       26.95       13.53      8.14 o 
  12   2   6       25.42       29.03     10.31 o 
 -14   3   6      127.05      114.78     28.02 o 
 -13   3   6        7.88        5.98      7.38 o 
 -12   3   6       51.12       52.85      9.22 o 
 -11   3   6      264.61      261.15     12.70 o 
 -10   3   6       40.19       42.47      9.00 o 
  -9   3   6      121.07      122.97      9.10 o 
  -8   3   6      129.60      142.33      7.23 o 
  -7   3   6      126.17      121.23      6.74 o 
  -6   3   6       28.65       35.65      5.04 o 
  -5   3   6      222.69      223.41      8.54 o 
  -4   3   6      334.15      311.89      9.86 o 
  -3   3   6       31.43       30.09      4.51 o 
  -2   3   6      206.23      225.50      6.87 o 
  -1   3   6      131.31      136.39      5.52 o 
   0   3   6       65.88       72.13      5.86 o 
   1   3   6      249.65      242.19      6.61 o 
   2   3   6        3.62        1.66      2.35 o 
   3   3   6      627.72      614.06     15.05 o 
   4   3   6      380.40      372.81     15.83 o 
   5   3   6       43.12       50.01      7.59 o 
   6   3   6       17.91       10.37      9.17 o 
   7   3   6       13.05        8.27      5.83 o 
   8   3   6        4.07        8.01      5.59 o 
   9   3   6       80.83       81.13      9.37 o 
  10   3   6      136.72      161.57     12.56 o 
  11   3   6        0.10       -7.96      8.00 o 
  12   3   6       68.89       80.43     13.12 o 
 -14   4   6        1.80       -2.63      7.69 o 
 -13   4   6       55.94       60.89     10.15 o 
 -12   4   6        3.08       -6.86      6.51 o 
 -11   4   6       29.62       25.51      7.57 o 
 -10   4   6      121.78      128.53     14.87 o 
  -9   4   6      233.14      225.50      9.02 o 
  -8   4   6      727.83      710.34     21.17 o 
  -7   4   6       54.75       47.15      5.98 o 
  -6   4   6        0.57       -4.34      2.89 o 
  -5   4   6      251.32      263.56      9.44 o 
  -4   4   6       92.18       95.76     13.51 o 
  -3   4   6        5.61        5.96      3.69 o 
  -2   4   6      423.88      423.82     15.82 o 
  -1   4   6      424.44      412.40     11.28 o 
   0   4   6      543.48      511.44     11.72 o 
   1   4   6       52.29       50.36     11.15 o 
   2   4   6       59.77       49.84     10.73 o 
   3   4   6      173.87      177.41     10.12 o 
   4   4   6      126.95      133.47      9.00 o 
   5   4   6      249.05      269.02     10.71 o 
   6   4   6      477.82      461.22     14.47 o 
   7   4   6        0.90       -4.38      4.67 o 
   8   4   6       16.08       10.51      6.28 o 
   9   4   6       84.19       85.78     10.12 o 
  10   4   6       12.89        6.84      6.59 o 
  11   4   6       43.73       63.88     10.67 o 
 -13   5   6        1.89       -5.39      7.46 o 
 -12   5   6       24.69       22.34      8.28 o 
 -11   5   6       23.22       19.39      6.01 o 
 -10   5   6       40.03       36.14      6.97 o 
  -9   5   6      142.00      139.52      9.27 o 
  -8   5   6        1.21       -4.77      3.98 o 
  -7   5   6       44.98       49.98      6.54 o 
  -6   5   6       23.61       25.07      5.52 o 
  -5   5   6        0.13       -3.93      3.25 o 
  -4   5   6        1.03        0.73      3.66 o 
  -3   5   6        5.80        3.40      3.60 o 
  -2   5   6        0.17       -0.48      2.77 o 
  -1   5   6      345.72      355.55      7.64 o 
   0   5   6      300.38      309.01      9.89 o 
   1   5   6       40.15       35.78      5.24 o 
   2   5   6       12.20       16.94      4.09 o 
   3   5   6      330.05      280.43     16.71 o 
   4   5   6       43.70       50.33      6.51 o 
   5   5   6      204.13      206.06      9.63 o 
   6   5   6      211.88      213.42     12.13 o 
   7   5   6      465.67      461.32     30.02 o 
   8   5   6        0.70        2.50      5.72 o 
   9   5   6       16.07       16.01      7.21 o 
  10   5   6        6.27        2.75      6.54 o 
  11   5   6       39.91       19.68      8.35 o 
 -13   6   6        6.23        0.80      7.97 o 
 -12   6   6        9.87        3.73      5.88 o 
 -11   6   6       19.07        6.38      5.60 o 
 -10   6   6        0.05       -3.13      4.91 o 
  -9   6   6        0.09       -5.75      4.40 o 
  -8   6   6      147.06      140.46      9.53 o 
  -7   6   6        9.18       -0.30      4.69 o 
  -6   6   6        0.46       -3.81      5.15 o 
  -5   6   6       76.03       90.95      7.93 o 
  -4   6   6      298.43      284.55     10.32 o 
  -3   6   6      396.43      404.02     11.97 o 
  -2   6   6      232.31      225.72      7.32 o 
  -1   6   6       32.07       28.84      7.44 o 
   0   6   6        8.90        8.95      4.23 o 
   1   6   6      181.84      173.29     11.89 o 
   2   6   6       12.86        9.70      4.03 o 
   3   6   6      102.57      100.27      8.86 o 
   4   6   6        1.21       -2.75      4.39 o 
   5   6   6      110.64       87.99      8.57 o 
   6   6   6       97.64      105.80     11.77 o 
   7   6   6       24.66       27.69      6.77 o 
   8   6   6       52.92       61.35     11.90 o 
   9   6   6        7.25        1.53      6.02 o 
  10   6   6        9.05        6.97      7.29 o 
 -12   7   6        3.42        1.77      6.31 o 
 -11   7   6        1.41       -0.13      5.95 o 
 -10   7   6        0.53       -6.98      4.65 o 
  -9   7   6       10.37       -3.68      4.77 o 
  -8   7   6        1.42       -0.85      4.90 o 
  -7   7   6       52.04       56.07      7.63 o 
  -6   7   6       28.74       11.79      5.57 o 
  -5   7   6       45.09       47.94      6.80 o 
  -4   7   6       83.23      106.06     10.84 o 
  -3   7   6       67.91       74.59      9.64 o 
  -2   7   6       44.23       36.37      8.65 o 
  -1   7   6       96.78       96.18      9.62 o 
   0   7   6      121.92      127.62      9.57 o 
   1   7   6      366.45      426.48     24.07 o 
   2   7   6      271.27      277.97     21.81 o 
   3   7   6       22.16       15.81      5.31 o 
   4   7   6        0.00       -3.10      4.28 o 
   5   7   6        8.92        5.78      5.22 o 
   6   7   6       21.12       16.87      5.88 o 
   7   7   6       71.86       73.22     10.77 o 
   8   7   6        0.61       -7.07      5.93 o 
   9   7   6        0.55       -3.42      6.12 o 
  10   7   6        2.22        1.71      7.08 o 
 -11   8   6        4.08        2.31      7.43 o 
 -10   8   6        1.18       -3.77      6.56 o 
  -9   8   6        6.23       10.85      6.11 o 
  -8   8   6       56.96       50.22     14.51 o 
  -7   8   6       45.28       21.10     14.36 o 
  -6   8   6       16.73        5.25      7.57 o 
  -5   8   6       45.24       36.45     15.03 o 
  -4   8   6      165.63      151.60     14.33 o 
  -3   8   6       15.07       12.24      7.31 o 
  -2   8   6      142.32      164.35     16.77 o 
  -1   8   6        3.26       -1.82      6.62 o 
   0   8   6        0.65       -2.98      4.97 o 
   1   8   6       26.43       19.99      6.51 o 
   2   8   6       71.61       79.60     16.90 o 
   3   8   6        0.12       -1.83      4.45 o 
   4   8   6      168.28      187.80     10.22 o 
   5   8   6        0.19       -3.00      5.09 o 
   6   8   6       82.61       88.33      8.90 o 
   7   8   6        0.42       -5.10      5.55 o 
   8   8   6        0.01       -3.46      6.32 o 
   9   8   6       18.85       28.46      7.76 o 
 -10   9   6        0.95       -0.64      7.13 o 
  -9   9   6        0.09       -6.81      7.89 o 
  -8   9   6        0.00       -8.44      7.11 o 
  -7   9   6        4.21        2.95      7.84 o 
  -6   9   6        1.19      -10.59      7.06 o 
  -5   9   6       16.33        5.75      7.37 o 
  -4   9   6       20.54       13.04      8.56 o 
  -3   9   6      126.16      169.24     22.36 o 
  -2   9   6       57.20       47.58     10.00 o 
  -1   9   6      115.12      162.34     37.10 o 
   0   9   6      100.83      118.12     30.52 o 
   1   9   6        7.49        1.34      5.53 o 
   2   9   6       56.09       50.92      8.46 o 
   3   9   6      301.45      296.81     16.05 o 
   4   9   6        2.25        4.94      5.24 o 
   5   9   6      175.53      205.02     18.11 o 
   6   9   6        0.87       -6.85      5.57 o 
   7   9   6       32.90       32.99      7.61 o 
   8   9   6        9.26       17.77      7.26 o 
  -9  10   6        1.33       -9.30      8.67 o 
  -8  10   6       10.20        3.73      9.27 o 
  -7  10   6        1.28       -2.22      8.18 o 
  -6  10   6        0.11       -6.34      7.51 o 
  -5  10   6        2.52        5.18      8.44 o 
  -4  10   6       11.70        3.77      8.88 o 
  -3  10   6       43.59       33.68     10.66 o 
  -2  10   6      157.46      185.04     17.03 o 
  -1  10   6       41.20       32.04     10.77 o 
   0  10   6       10.63       17.40      9.23 o 
   1  10   6        4.49       -7.19      7.72 o 
   2  10   6       11.22       18.07      7.66 o 
   3  10   6       62.78       67.26      9.90 o 
   4  10   6       23.13       19.84      8.49 o 
   5  10   6        1.23       -2.50      7.55 o 
   6  10   6        3.17       -5.68      6.20 o 
  -7  11   6       16.43       13.35     14.81 o 
  -6  11   6        8.47       12.08     10.06 o 
  -5  11   6        0.01        0.12      9.38 o 
  -4  11   6        5.11       -1.27      7.59 o 
  -3  11   6       15.75        7.88      9.37 o 
  -2  11   6        5.08        2.82      9.00 o 
  -1  11   6       68.02       57.44     12.45 o 
   0  11   6        0.03       -4.82      8.90 o 
   1  11   6        0.06       -9.58      8.91 o 
   2  11   6        3.21       -3.55      8.50 o 
   3  11   6       59.70       53.50     10.06 o 
   4  11   6        9.51        2.11      7.86 o 
   5  11   6        0.20       -7.54      8.06 o 
  -4  12   6        0.09       -9.56      9.31 o 
  -3  12   6        4.38       -1.56      9.76 o 
  -2  12   6        5.51       10.71      9.92 o 
  -1  12   6       10.55       21.87     11.06 o 
   0  12   6        1.12      -12.29      9.54 o 
   1  12   6       34.66       40.74     11.68 o 
 -14   1   7       60.62       79.42     15.09 o 
 -13   1   7        8.94       13.88     10.37 o 
 -12   1   7       74.52       86.71     36.05 o 
 -11   1   7      131.12      163.73     17.89 o 
 -10   1   7       14.99       15.49      8.95 o 
  -9   1   7      115.95      109.12     10.61 o 
  -8   1   7       95.81       87.41      9.49 o 
  -7   1   7        1.51       -2.85      3.08 o 
  -6   1   7       30.96       25.20      3.64 o 
  -5   1   7      329.57      367.57      7.31 o 
  -4   1   7        1.54        2.16      2.48 o 
  -3   1   7       64.77       60.80      6.63 o 
  -2   1   7      171.55      158.69     12.16 o 
  -1   1   7        3.85        3.61      4.55 o 
   0   1   7      184.64      139.96     13.10 o 
   1   1   7        1.20        0.12      3.99 o 
   2   1   7        4.00       -2.65      4.17 o 
   3   1   7       20.31       26.59      6.35 o 
   4   1   7       23.31       21.25      6.40 o 
   5   1   7       30.88       29.74      7.37 o 
   6   1   7      259.99      264.68     13.83 o 
   7   1   7       87.23      113.57     12.27 o 
   8   1   7       21.17       13.69      9.24 o 
   9   1   7       55.80       68.12     11.38 o 
  10   1   7        2.60       -6.66     10.16 o 
  11   1   7        4.24       -2.42      8.38 o 
 -14   2   7       53.25       40.25     13.18 o 
 -13   2   7        1.13        4.57      9.45 o 
 -12   2   7        1.42      -10.37      7.07 o 
 -11   2   7      173.70      198.36     12.72 o 
 -10   2   7      227.13      210.19     12.73 o 
  -9   2   7      183.06      180.20     10.83 o 
  -8   2   7        3.51       -1.31      3.64 o 
  -7   2   7      331.03      334.46      9.84 o 
  -6   2   7       31.22       30.70      4.68 o 
  -5   2   7      103.02      109.41      6.03 o 
  -4   2   7      270.78      268.40      7.79 o 
  -3   2   7       77.49       83.26      7.59 o 
  -2   2   7        9.23        8.30      3.16 o 
  -1   2   7      240.08      283.20      9.19 o 
   0   2   7       78.60       53.27     22.02 o 
   1   2   7        0.01        1.89      4.20 o 
   2   2   7      778.47      791.45     27.38 o 
   3   2   7       44.47       29.34     13.97 o 
   4   2   7       11.01        8.17      5.63 o 
   5   2   7        0.00       -2.57      7.56 o 
   6   2   7      139.15      152.08     13.15 o 
   7   2   7       18.06       21.51      8.60 o 
   8   2   7      140.87      168.94     17.26 o 
   9   2   7        3.87       -1.71      7.01 o 
  10   2   7        3.60        5.51      7.85 o 
  11   2   7       23.70       21.09      9.94 o 
 -14   3   7        8.93        6.68     10.55 o 
 -13   3   7      135.29      177.10     43.62 o 
 -12   3   7        0.27       -3.65      7.01 o 
 -11   3   7        9.29       -0.47      6.20 o 
 -10   3   7        1.00       -5.24      5.50 o 
  -9   3   7       41.63       37.42      5.81 o 
  -8   3   7      365.89      355.74     11.37 o 
  -7   3   7      411.28      399.89     13.69 o 
  -6   3   7      190.56      189.87      8.57 o 
  -5   3   7        0.25        0.63      3.46 o 
  -4   3   7      391.27      427.24     12.22 o 
  -3   3   7      438.30      449.74      9.88 o 
  -2   3   7        2.73       -0.50      2.75 o 
  -1   3   7        0.43       -2.83      2.64 o 
   0   3   7       33.49       44.19      4.90 o 
   1   3   7      135.60      135.89      9.28 o 
   2   3   7       73.42       74.85      8.68 o 
   3   3   7       76.43       92.53     19.18 o 
   4   3   7       31.61       27.18      7.03 o 
   5   3   7      136.80      172.12     20.31 o 
   6   3   7      581.04      555.54     20.14 o 
   7   3   7        0.35       -7.12      5.84 o 
   8   3   7       32.89       45.80      9.76 o 
   9   3   7      244.21      223.65     23.58 o 
  10   3   7        0.01       -4.38      7.12 o 
  11   3   7        0.02       -2.45      8.53 o 
 -13   4   7       19.31       26.75      9.26 o 
 -12   4   7       18.47       12.33      8.43 o 
 -11   4   7        5.74        1.41      6.83 o 
 -10   4   7       31.91       27.01      7.19 o 
  -9   4   7       21.92       24.81      5.67 o 
  -8   4   7        0.04       -5.51      3.92 o 
  -7   4   7        0.18       -3.37      4.09 o 
  -6   4   7      353.19      319.57     11.04 o 
  -5   4   7      175.94      163.28      8.36 o 
  -4   4   7        6.78        6.70      4.06 o 
  -3   4   7        2.48       -2.69      3.29 o 
  -2   4   7        0.82       -2.29      2.83 o 
  -1   4   7      714.60      747.27     24.90 o 
   0   4   7        0.02       -3.52      3.26 o 
   1   4   7      159.82      169.83      8.15 o 
   2   4   7        4.34        4.11      4.07 o 
   3   4   7       16.22       13.44      4.97 o 
   4   4   7       59.84       63.56     13.26 o 
   5   4   7      603.30      631.95     36.49 o 
   6   4   7        0.17       -7.08      4.72 o 
   7   4   7       38.08       28.76      7.34 o 
   8   4   7      141.55      157.69     26.69 o 
   9   4   7      126.42      123.04     11.83 o 
  10   4   7       33.13       22.11      8.17 o 
  11   4   7       46.97       46.92     11.99 o 
 -13   5   7        0.29       -3.42      8.41 o 
 -12   5   7        2.92       -8.65      7.02 o 
 -11   5   7        0.11       -5.63      6.79 o 
 -10   5   7        5.22        2.39      5.15 o 
  -9   5   7       22.01       17.74      5.56 o 
  -8   5   7       18.18        8.82      7.86 o 
  -7   5   7       24.02       23.70      6.09 o 
  -6   5   7        1.94       -1.87      4.11 o 
  -5   5   7       24.25       12.19      6.86 o 
  -4   5   7        1.94        1.25      3.82 o 
  -3   5   7       88.36       94.96      9.18 o 
  -2   5   7      263.25      258.45     15.31 o 
  -1   5   7       17.28        9.47      4.72 o 
   0   5   7       57.84       56.84      5.53 o 
   1   5   7       24.25       15.73      4.21 o 
   2   5   7      374.43      363.01     20.32 o 
   3   5   7       20.07       18.55      5.34 o 
   4   5   7       87.45       91.71      8.53 o 
   5   5   7        0.11        0.74      5.00 o 
   6   5   7      114.93       99.45     11.96 o 
   7   5   7        8.39        6.70      6.10 o 
   8   5   7      229.37      245.92     12.42 o 
   9   5   7       75.38      103.48     17.07 o 
  10   5   7       30.39       43.56      9.34 o 
 -12   6   7        3.14        8.52      8.23 o 
 -11   6   7        4.59       -2.85      5.96 o 
 -10   6   7       23.60       19.60      6.23 o 
  -9   6   7       56.68       73.40      9.41 o 
  -8   6   7       27.73       30.84      6.77 o 
  -7   6   7        2.54       -6.64      4.42 o 
  -6   6   7       87.08       84.21      8.18 o 
  -5   6   7       24.67       16.45      6.40 o 
  -4   6   7        1.57       -1.16      4.15 o 
  -3   6   7        1.51       -0.96      4.50 o 
  -2   6   7       85.87       80.03     10.85 o 
  -1   6   7      644.93      647.42     19.89 o 
   0   6   7      251.81      249.02     18.30 o 
   1   6   7      119.85       99.20     11.04 o 
   2   6   7       43.48       48.63     10.34 o 
   3   6   7       83.18       98.13     10.81 o 
   4   6   7       32.44       20.56      5.88 o 
   5   6   7       48.00       45.35      7.53 o 
   6   6   7        4.22        5.49      6.17 o 
   7   6   7      107.07      123.30     14.73 o 
   8   6   7       36.01       39.77      8.37 o 
   9   6   7       89.13       96.19     16.49 o 
  10   6   7        0.37       -7.95      7.17 o 
 -11   7   7        0.18        0.12      6.08 o 
 -10   7   7       21.57       16.90      6.54 o 
  -9   7   7        5.56       -1.73      5.51 o 
  -8   7   7        0.52       -3.56      5.14 o 
  -7   7   7       25.15       32.01      7.09 o 
  -6   7   7       12.55        6.14      5.52 o 
  -5   7   7        2.62       -7.31      5.28 o 
  -4   7   7        8.97        1.96      6.75 o 
  -3   7   7       41.42       34.04      8.93 o 
  -2   7   7      172.27      151.74     14.17 o 
  -1   7   7      183.20      238.74     15.64 o 
   0   7   7       89.52       85.14      8.92 o 
   1   7   7      103.82       97.15     11.24 o 
   2   7   7        1.62        0.47      4.46 o 
   3   7   7      247.78      255.86     12.53 o 
   4   7   7        5.15        3.79      4.96 o 
   5   7   7      149.33      145.59     13.98 o 
   6   7   7        4.64       -0.52      5.98 o 
   7   7   7       52.46       52.09      8.64 o 
   8   7   7        0.38        1.52      6.57 o 
   9   7   7        0.01       -1.51      7.25 o 
 -10   8   7        8.42        6.42      6.01 o 
  -9   8   7       14.08       16.38      7.24 o 
  -8   8   7        7.63       -4.85      5.68 o 
  -7   8   7        4.38       -0.76      5.30 o 
  -6   8   7        8.30       -3.23      5.34 o 
  -5   8   7        6.31       -1.75      7.33 o 
  -4   8   7        8.57        0.24      7.21 o 
  -3   8   7        6.04        4.69      7.68 o 
  -2   8   7       90.67      113.73     20.37 o 
  -1   8   7      153.73      160.65     15.85 o 
   0   8   7       28.44       31.20     10.00 o 
   1   8   7       59.85       53.52      8.75 o 
   2   8   7      157.26      191.85     13.53 o 
   3   8   7       30.53       25.45      8.18 o 
   4   8   7      138.89      156.57     14.73 o 
   5   8   7       15.75       17.05      6.38 o 
   6   8   7      136.42      165.03     13.79 o 
   7   8   7       51.51       60.24      8.60 o 
   8   8   7       44.95       48.81      9.87 o 
  -9   9   7       34.53       24.41     10.25 o 
  -8   9   7        2.79        4.17      8.34 o 
  -7   9   7       11.58        9.76      8.95 o 
  -6   9   7        7.25        5.26      8.22 o 
  -5   9   7       47.14       50.08     10.49 o 
  -4   9   7       45.85       45.19     10.66 o 
  -3   9   7       10.25        4.24      9.09 o 
  -2   9   7       10.68       -3.99      8.16 o 
  -1   9   7        7.73        0.20      8.32 o 
   0   9   7       44.64       44.74     11.37 o 
   1   9   7      352.90      438.68     64.97 o 
   2   9   7       55.75       69.19      9.82 o 
   3   9   7       17.23       12.94      7.87 o 
   4   9   7       19.44       12.40      7.85 o 
   5   9   7        0.81       -6.97      7.50 o 
   6   9   7        0.79       -6.19      6.55 o 
   7   9   7       21.02       20.11      8.05 o 
  -8  10   7        0.24       -2.29      8.69 o 
  -7  10   7       52.01       36.91     11.12 o 
  -6  10   7       44.98       18.81     10.30 o 
  -5  10   7        1.37       -3.83      8.49 o 
  -4  10   7        0.38       -8.96      8.10 o 
  -3  10   7       83.46       78.54     13.41 o 
  -2  10   7       47.75       41.58     15.19 o 
  -1  10   7        0.38      -10.61      7.83 o 
   0  10   7       10.79        1.69     14.04 o 
   1  10   7       28.04       19.36     10.84 o 
   2  10   7        0.00       10.89     10.76 o 
   3  10   7       11.10        7.52      9.08 o 
   4  10   7       26.78       32.79     11.90 o 
   5  10   7       35.68       42.78     10.81 o 
  -6  11   7        4.59      -12.36      9.35 o 
  -5  11   7        9.35       11.95      9.76 o 
  -4  11   7        2.62       -7.84      9.04 o 
  -3  11   7        4.85       -4.53      9.07 o 
  -2  11   7        6.65       -2.72      9.82 o 
  -1  11   7        9.36        5.11     10.60 o 
   0  11   7        5.81        5.11     11.74 o 
   1  11   7      101.03      119.46     51.33 o 
   2  11   7        3.10      -11.47     10.59 o 
   3  11   7        4.22       -2.98     11.17 o 
 -13   0   8        3.49       -8.22     12.85 o 
 -12   0   8        3.25       -4.93     12.34 o 
 -11   0   8       58.19       55.36     16.61 o 
 -10   0   8       23.77        5.64     12.55 o 
  -9   0   8       81.46       85.15     18.14 o 
  -8   0   8      255.32      243.25     21.08 o 
  -7   0   8      151.05      155.42     11.25 o 
  -6   0   8      115.41      111.88     10.84 o 
  -5   0   8      130.08      138.28      7.95 o 
  -4   0   8      412.02      390.24     11.64 o 
  -3   0   8      363.57      371.88     20.48 o 
  -2   0   8       59.41       42.15     10.48 o 
  -1   0   8      184.21      160.00     14.46 o 
   0   0   8      494.77      598.38     27.26 o 
   1   0   8      186.58      212.07     16.88 o 
   2   0   8        3.65        0.65      7.32 o 
   3   0   8       12.46       33.71     10.18 o 
   4   0   8        0.06        2.48      8.33 o 
   5   0   8      187.07      189.28     17.51 o 
   6   0   8      309.42      263.29     20.75 o 
   7   0   8       88.54       80.82     16.53 o 
   8   0   8      124.59       93.43     17.70 o 
   9   0   8        2.59      -12.88      9.53 o 
  10   0   8       29.38       44.47     15.93 o 
  11   0   8       14.82        0.87     12.63 o 
 -13   1   8       75.76       84.46     15.43 o 
 -12   1   8       45.00       46.70     12.26 o 
 -11   1   8      195.88      201.91     25.94 o 
 -10   1   8      283.80      297.18     29.84 o 
  -9   1   8        4.52       -2.74      5.96 o 
  -8   1   8        4.36       -0.47      5.24 o 
  -7   1   8       42.69       45.44      9.44 o 
  -6   1   8      218.53      227.63      8.30 o 
  -5   1   8      349.38      362.26      8.99 o 
  -4   1   8      153.04      154.55      5.87 o 
  -3   1   8      240.99      223.80      8.55 o 
  -2   1   8      116.43      102.05     12.87 o 
  -1   1   8      337.19      340.14     13.96 o 
   0   1   8        4.07        1.36      4.50 o 
   1   1   8       41.34       50.03      8.25 o 
   2   1   8        4.58       -5.10      5.02 o 
   3   1   8       19.05       22.50      6.83 o 
   4   1   8      273.95      272.87     21.28 o 
   5   1   8       62.29       59.21      9.51 o 
   6   1   8       22.74       14.31      7.53 o 
   7   1   8      496.21      477.08     19.92 o 
   8   1   8      114.47      124.16     14.23 o 
   9   1   8       28.09       12.29      8.22 o 
  10   1   8       15.15        7.26      9.21 o 
 -13   2   8       14.62       14.72     10.95 o 
 -12   2   8       29.87       33.71     10.97 o 
 -11   2   8        0.13       -7.43      7.84 o 
 -10   2   8        0.37       -6.52      5.88 o 
  -9   2   8        7.47        0.38      5.90 o 
  -8   2   8        0.38       -1.74      5.05 o 
  -7   2   8       21.73       13.07      4.45 o 
  -6   2   8       33.13       27.23      4.95 o 
  -5   2   8       23.94       19.53      5.82 o 
  -4   2   8      174.37      175.61     11.05 o 
  -3   2   8      259.68      282.16      8.65 o 
  -2   2   8        5.42        6.00      3.93 o 
  -1   2   8       40.80       46.83      6.21 o 
   0   2   8      174.75      177.93     10.36 o 
   1   2   8       30.89       30.71     14.11 o 
   2   2   8        0.73       -1.47      5.47 o 
   3   2   8       27.25       29.93      7.64 o 
   4   2   8        0.00       -7.66      5.44 o 
   5   2   8      114.25      149.11     21.88 o 
   6   2   8      395.19      376.37     19.12 o 
   7   2   8      129.20      145.92     24.68 o 
   8   2   8       22.65       17.00      8.29 o 
   9   2   8        2.41        0.54      7.63 o 
  10   2   8        0.01       -3.23      8.05 o 
 -13   3   8        0.31       -5.23      9.33 o 
 -12   3   8        0.24       -4.10      8.64 o 
 -11   3   8       14.88       20.59      7.67 o 
 -10   3   8       25.90       27.04     10.07 o 
  -9   3   8       32.58       25.84      7.38 o 
  -8   3   8       10.32        5.65      4.46 o 
  -7   3   8        3.33       -3.43      3.88 o 
  -6   3   8        1.51       -4.74      4.12 o 
  -5   3   8        5.23        5.90      4.35 o 
  -4   3   8       12.87       18.41      6.15 o 
  -3   3   8       41.25       37.20     10.69 o 
  -2   3   8        4.28       -1.21      3.30 o 
  -1   3   8     1785.91     1838.54     49.41 o 
   0   3   8       17.45       12.10      6.05 o 
   1   3   8       59.72       55.66     20.44 o 
   2   3   8        1.40        5.12      5.47 o 
   3   3   8        6.27        1.23      5.50 o 
   4   3   8        2.12       -3.06      6.04 o 
   5   3   8       43.69       33.83      8.69 o 
   6   3   8      193.69      185.01     15.37 o 
   7   3   8       14.63       14.49      9.08 o 
   8   3   8       20.89       23.49     13.17 o 
   9   3   8       41.00       35.60     10.50 o 
  10   3   8        2.09      -10.89      7.65 o 
 -13   4   8       16.79       14.58     11.20 o 
 -12   4   8       27.49       23.03      8.82 o 
 -11   4   8        0.01       -1.97      6.36 o 
 -10   4   8        2.16       -4.65      6.22 o 
  -9   4   8      134.56      149.88      9.80 o 
  -8   4   8       26.57       15.81      5.43 o 
  -7   4   8       22.06       19.23      5.68 o 
  -6   4   8      180.87      152.51      8.85 o 
  -5   4   8        3.34       -2.08      3.86 o 
  -4   4   8       22.75        8.06      4.79 o 
  -3   4   8      147.00      130.53     20.15 o 
  -2   4   8       20.31       28.54      5.50 o 
  -1   4   8     1051.41     1105.52     55.54 o 
   0   4   8       11.29       11.32      4.88 o 
   1   4   8        1.27       -4.80      4.79 o 
   2   4   8        6.41        7.14      5.84 o 
   3   4   8       26.08       18.44      7.11 o 
   4   4   8       19.30       16.15      7.63 o 
   5   4   8      550.10      617.47     28.97 o 
   6   4   8        1.90       -4.77      6.49 o 
   7   4   8       34.81       29.24      9.11 o 
   8   4   8        2.22        5.89      7.97 o 
   9   4   8        3.42        3.01      8.23 o 
  10   4   8        5.86       10.59      9.05 o 
 -12   5   8        0.47      -10.87      7.68 o 
 -11   5   8        5.03       -7.86      6.79 o 
 -10   5   8       60.72       41.75     16.23 o 
  -9   5   8        0.68       -6.17      4.95 o 
  -8   5   8        2.25       -7.12      4.75 o 
  -7   5   8       43.36       42.44      6.80 o 
  -6   5   8       12.75        8.13      5.27 o 
  -5   5   8      115.81      131.68     15.81 o 
  -4   5   8        8.67       11.74      4.92 o 
  -3   5   8       81.13       71.23     12.09 o 
  -2   5   8       15.89       13.87      7.38 o 
  -1   5   8      439.24      415.37     17.99 o 
   0   5   8      145.80      156.38     14.27 o 
   1   5   8      215.65      230.72     10.25 o 
   2   5   8      116.68      117.72     25.42 o 
   3   5   8      101.76      124.45     12.18 o 
   4   5   8      152.98      196.64     11.51 o 
   5   5   8        0.22       -4.11      5.45 o 
   6   5   8       12.35        7.45      6.28 o 
   7   5   8       78.16       92.38     10.35 o 
   8   5   8      103.44      100.99     13.92 o 
   9   5   8        2.13       -4.13      7.22 o 
 -11   6   8        4.53       -7.12      7.10 o 
 -10   6   8        0.64       -6.90      5.25 o 
  -9   6   8       99.99      106.34      9.33 o 
  -8   6   8       29.19       21.81      6.96 o 
  -7   6   8        8.95        1.40      5.29 o 
  -6   6   8        0.59       -4.96      4.74 o 
  -5   6   8       83.75      109.08      9.16 o 
  -4   6   8      107.84      125.61     31.15 o 
  -3   6   8      222.40      219.01     13.76 o 
  -2   6   8       68.69       55.65     10.50 o 
  -1   6   8      127.15      130.05     32.00 o 
   0   6   8      210.29      199.20     15.14 o 
   1   6   8      551.92      580.78     34.25 o 
   2   6   8      113.79      140.33      8.61 o 
   3   6   8      180.40      186.74      9.99 o 
   4   6   8      159.12      187.50     12.24 o 
   5   6   8       44.65       39.17     10.72 o 
   6   6   8      210.43      202.61     29.06 o 
   7   6   8       15.04       16.66      7.27 o 
   8   6   8        4.10        6.08      7.16 o 
   9   6   8       19.75       18.41      8.88 o 
 -11   7   8       10.29       10.12      6.88 o 
 -10   7   8        7.16        7.81      6.45 o 
  -9   7   8        0.61       -8.83      5.89 o 
  -8   7   8       14.21       13.25      6.61 o 
  -7   7   8       21.25        6.65      5.89 o 
  -6   7   8       12.37       11.99      6.25 o 
  -5   7   8       43.31       28.26      9.04 o 
  -4   7   8      170.40      170.27     27.84 o 
  -3   7   8       28.83       20.21     11.44 o 
  -2   7   8       24.50       29.94      9.39 o 
  -1   7   8      201.31      216.90     17.61 o 
   0   7   8       92.83      100.53     32.44 o 
   1   7   8      278.20      301.92     13.46 o 
   2   7   8       70.49       66.23     14.89 o 
   3   7   8      422.88      464.90     37.93 o 
   4   7   8      134.21      145.06     22.55 o 
   5   7   8       31.59       24.75      6.81 o 
   6   7   8       87.08      112.06     11.41 o 
   7   7   8       10.32        9.30      7.22 o 
   8   7   8       42.41       46.43     13.79 o 
 -10   8   8        2.25       -6.39      5.98 o 
  -9   8   8        5.53        0.98      6.88 o 
  -8   8   8        1.29       -1.78      6.00 o 
  -7   8   8        5.96       -0.52      5.72 o 
  -6   8   8       93.43       83.96     12.65 o 
  -5   8   8       39.23       46.37     10.72 o 
  -4   8   8      140.41      161.12     16.05 o 
  -3   8   8       20.21       13.85      9.10 o 
  -2   8   8       31.87       24.15      9.98 o 
  -1   8   8        2.32       -1.52      8.60 o 
   0   8   8        2.19       -7.66      8.57 o 
   1   8   8      216.92      273.08     51.57 o 
   2   8   8      105.56      118.97     15.11 o 
   3   8   8        6.39       -3.75      6.91 o 
   4   8   8        2.68       -1.73      7.52 o 
   5   8   8       19.13       13.05      6.80 o 
   6   8   8        5.89       -2.24      6.44 o 
   7   8   8       90.91       92.69     13.70 o 
  -8   9   8        2.07       -2.17      8.64 o 
  -7   9   8       15.55       14.86      9.67 o 
  -6   9   8        3.53        5.23      8.48 o 
  -5   9   8      111.27       93.90     16.35 o 
  -4   9   8        4.26        8.21      9.19 o 
  -3   9   8       40.30       19.85      9.85 o 
  -2   9   8        0.04       -9.99      8.32 o 
  -1   9   8        3.38        5.70     12.35 o 
   0   9   8      125.44      167.30     18.21 o 
   1   9   8       50.78       65.87     17.10 o 
   2   9   8       89.77      119.36     16.60 o 
   3   9   8        6.39        1.56      7.34 o 
   4   9   8       14.17       12.13      8.80 o 
   5   9   8        1.52       -6.53      8.05 o 
  -6  10   8        7.87        2.78      9.34 o 
  -5  10   8       15.32       28.11     11.30 o 
  -4  10   8        8.85        9.06      9.58 o 
  -3  10   8       12.42       19.62     10.59 o 
  -2  10   8       10.90        0.25     10.02 o 
  -1  10   8       20.64       21.90     11.12 o 
   0  10   8       80.62      108.39     16.17 o 
   1  10   8       89.83      122.09     16.87 o 
   2  10   8       66.01       48.26     14.69 o 
   3  10   8        6.35       11.26     12.00 o 
   4  10   8       42.37       42.51     12.26 o 
  -3  11   8        0.70      -10.15      9.92 o 
  -2  11   8       34.36       29.07     12.30 o 
  -1  11   8        0.01        5.05     10.58 o 
   0  11   8       23.29       24.01     12.51 o 
 -13   1   9        0.60        9.86     10.77 o 
 -12   1   9        6.14       -2.12      9.24 o 
 -11   1   9        1.25       -0.72      8.63 o 
 -10   1   9        0.62        1.26      8.27 o 
  -9   1   9       25.84       23.41      9.59 o 
  -8   1   9       14.15       15.65      8.22 o 
  -7   1   9       94.20       96.70      9.71 o 
  -6   1   9       10.65       10.31      5.80 o 
  -5   1   9        0.02       -4.55      3.75 o 
  -4   1   9       30.58       31.97      5.26 o 
  -3   1   9        4.61        4.75      4.14 o 
  -2   1   9      482.79      468.58     16.53 o 
  -1   1   9       40.54       33.00      7.72 o 
   0   1   9       83.67       77.20     20.93 o 
   1   1   9       12.72        1.80      5.65 o 
   2   1   9        8.51        6.26      8.41 o 
   3   1   9       85.11       71.81     10.28 o 
   4   1   9      167.39      171.98     15.67 o 
   5   1   9      207.10      231.43     17.29 o 
   6   1   9        0.05       -1.52      6.63 o 
   7   1   9       19.26       16.70      8.33 o 
   8   1   9        7.21        4.73      8.51 o 
   9   1   9        0.74       -1.87      8.27 o 
 -13   2   9        0.32      -14.36      9.57 o 
 -12   2   9        1.76      -13.82      9.21 o 
 -11   2   9       47.64       56.99     12.75 o 
 -10   2   9        1.88       -2.18      8.14 o 
  -9   2   9       36.29       19.38      7.36 o 
  -8   2   9       64.55       56.18     14.71 o 
  -7   2   9       76.00       60.40      8.90 o 
  -6   2   9      207.49      206.83      9.02 o 
  -5   2   9       46.58       49.01     16.04 o 
  -4   2   9       63.81       52.05     11.34 o 
  -3   2   9      428.18      437.10     11.42 o 
  -2   2   9      225.22      196.71      7.75 o 
  -1   2   9        9.59        5.51      4.54 o 
   0   2   9        0.46       -3.71      5.36 o 
   1   2   9       38.31       43.67     23.16 o 
   2   2   9        8.37        2.47      6.15 o 
   3   2   9      120.33      164.22     22.38 o 
   4   2   9      143.84      132.85     13.50 o 
   5   2   9        3.65        6.82      9.93 o 
   6   2   9      130.39      116.26     13.67 o 
   7   2   9        0.90       -4.70      8.81 o 
   8   2   9        2.24       -6.57      8.06 o 
   9   2   9       17.62       21.20      9.81 o 
 -12   3   9       50.81       65.87     13.67 o 
 -11   3   9        1.37       -4.10      8.77 o 
 -10   3   9        2.16       -6.65      6.70 o 
  -9   3   9        3.91        0.44      6.41 o 
  -8   3   9       10.77        3.58      5.94 o 
  -7   3   9       34.29       26.90      6.08 o 
  -6   3   9        3.08       -3.30      4.49 o 
  -5   3   9      130.47      116.13      9.25 o 
  -4   3   9       36.48       43.18      7.93 o 
  -3   3   9      627.01      606.47     16.63 o 
  -2   3   9       56.44       61.22      7.16 o 
  -1   3   9       21.68       36.19      6.27 o 
   0   3   9      428.09      419.98     16.40 o 
   1   3   9      161.36      149.97     11.39 o 
   2   3   9      124.63      171.74     18.65 o 
   3   3   9       99.24       99.24     11.71 o 
   4   3   9       26.93       20.72     10.16 o 
   5   3   9      387.73      381.93     18.18 o 
   6   3   9        9.13        7.20      7.75 o 
   7   3   9       10.37       13.35      8.93 o 
   8   3   9        1.77        1.84      8.11 o 
   9   3   9       29.29       31.44     10.93 o 
 -12   4   9       40.68       40.14     12.72 o 
 -11   4   9       87.21      117.58     21.09 o 
 -10   4   9       10.39        3.93      6.63 o 
  -9   4   9       22.48       16.39      7.29 o 
  -8   4   9       53.03       54.19      7.28 o 
  -7   4   9       65.55       57.29      8.04 o 
  -6   4   9      320.62      330.03     12.42 o 
  -5   4   9       21.93       28.64      6.44 o 
  -4   4   9       15.38        9.59      5.40 o 
  -3   4   9        0.01       -1.99      4.39 o 
  -2   4   9      339.41      331.43     15.92 o 
  -1   4   9       27.29       24.43      8.52 o 
   0   4   9      876.37      906.69     21.97 o 
   1   4   9        0.41       -4.96      5.73 o 
   2   4   9      451.37      474.56     18.26 o 
   3   4   9        0.00       -0.48      6.28 o 
   4   4   9      399.56      362.45     17.04 o 
   5   4   9      174.53      195.79     17.58 o 
   6   4   9       74.22       93.78     13.12 o 
   7   4   9       10.68       17.16      9.08 o 
   8   4   9        9.05       -1.90      7.97 o 
   9   4   9        1.46        2.15      9.58 o 
 -11   5   9        6.65       -4.30      7.37 o 
 -10   5   9        5.79       -3.78      7.13 o 
  -9   5   9       51.26       56.16      7.83 o 
  -8   5   9        1.14       -5.18      5.30 o 
  -7   5   9      210.63      185.05     10.37 o 
  -6   5   9        6.36        0.29      5.29 o 
  -5   5   9      178.94      176.18      9.82 o 
  -4   5   9       11.01        5.18      6.98 o 
  -3   5   9      246.92      236.65     30.46 o 
  -2   5   9      324.00      299.49     30.40 o 
  -1   5   9      214.12      223.85     15.73 o 
   0   5   9       15.73       20.56      8.49 o 
   1   5   9      127.14      135.49     14.95 o 
   2   5   9        0.07       -1.01      6.37 o 
   3   5   9       47.30       42.73      9.62 o 
   4   5   9       20.82        3.69      8.65 o 
   5   5   9      183.97      222.47     17.22 o 
   6   5   9       47.65       39.17     17.03 o 
   7   5   9        1.79        1.24      7.64 o 
   8   5   9        0.04       -3.95      8.46 o 
 -11   6   9        1.19       -4.78      8.59 o 
 -10   6   9       28.44       37.13      9.38 o 
  -9   6   9        3.90       -1.59      5.62 o 
  -8   6   9       26.66       26.48      7.65 o 
  -7   6   9        5.55       -0.43      5.49 o 
  -6   6   9      116.01      133.29     15.17 o 
  -5   6   9        8.01        3.28      7.32 o 
  -4   6   9       16.52       -1.34      7.18 o 
  -3   6   9        3.39        5.16      7.77 o 
  -2   6   9      252.35      234.94     15.00 o 
  -1   6   9      287.08      252.01     15.58 o 
   0   6   9      108.28      129.58     27.56 o 
   1   6   9       15.92       12.54      8.84 o 
   2   6   9       26.78       22.71      9.71 o 
   3   6   9       11.89        8.01      5.63 o 
   4   6   9      256.23      263.95     13.91 o 
   5   6   9       69.29       67.33      9.70 o 
   6   6   9       21.00       21.00      9.07 o 
   7   6   9       19.68       33.60      8.65 o 
 -10   7   9       10.88       14.99      7.27 o 
  -9   7   9       11.76       10.61      7.21 o 
  -8   7   9        4.79       -6.48      5.76 o 
  -7   7   9        4.32      -10.62      7.08 o 
  -6   7   9        1.94        2.95      8.43 o 
  -5   7   9        0.45       -7.01      7.24 o 
  -4   7   9        0.56       -3.91      7.26 o 
  -3   7   9        1.62      -11.03      7.36 o 
  -2   7   9       56.43       63.50     12.04 o 
  -1   7   9       17.28       16.73      8.98 o 
   0   7   9      158.59      213.34     62.29 o 
   1   7   9        8.59        3.91      9.00 o 
   2   7   9       47.16       47.77      9.02 o 
   3   7   9      121.19      137.85     13.04 o 
   4   7   9       64.36       69.96     10.93 o 
   5   7   9       21.61       19.05      7.10 o 
   6   7   9       45.56       39.44      7.84 o 
  -9   8   9        3.63        0.73      7.39 o 
  -8   8   9       14.84        5.87      8.98 o 
  -7   8   9        2.66        2.06     13.55 o 
  -6   8   9        1.42        1.07      8.60 o 
  -5   8   9        0.01       -2.26      8.28 o 
  -4   8   9        0.11       -2.58      8.69 o 
  -3   8   9       32.93       26.04      9.99 o 
  -2   8   9       29.82       23.36     10.36 o 
  -1   8   9      102.18      122.99     15.31 o 
   0   8   9      124.11      105.16     15.31 o 
   1   8   9       42.39       38.86     12.29 o 
   2   8   9        0.01        0.82     10.14 o 
   3   8   9        2.28        0.57      7.40 o 
   4   8   9       13.72        0.84      9.46 o 
   5   8   9        9.79       -2.54      8.30 o 
  -7   9   9        6.23        3.24     10.09 o 
  -6   9   9        7.76        0.13      9.50 o 
  -5   9   9        4.83       -1.74      9.21 o 
  -4   9   9        5.77        5.18      9.86 o 
  -3   9   9        3.11       -1.07      9.53 o 
  -2   9   9        5.97        0.48      9.77 o 
  -1   9   9       19.39       18.75     10.71 o 
   0   9   9      196.57      220.04     20.86 o 
   1   9   9        2.88       -3.47     11.19 o 
   2   9   9       89.13       70.75     15.54 o 
   3   9   9        7.55       -3.13      9.78 o 
   4   9   9        0.24      -11.58      7.72 o 
  -4  10   9        1.38       -8.56     10.37 o 
  -3  10   9        1.13       -5.82     10.30 o 
  -2  10   9        4.08       -2.75     10.46 o 
  -1  10   9        3.66       -9.00     13.62 o 
   0  10   9        9.18        0.92     11.74 o 
   1  10   9       85.54      110.38     17.87 o 
 -12   0  10        5.62        1.42     15.03 o 
 -11   0  10      141.06      178.74     26.66 o 
 -10   0  10       46.54       54.51     18.54 o 
  -9   0  10        4.59        0.90     11.82 o 
  -8   0  10      253.36      265.77     23.80 o 
  -7   0  10       22.02       33.68     14.24 o 
  -6   0  10      565.25      566.47     32.32 o 
  -5   0  10      112.66      117.48     13.02 o 
  -4   0  10      240.34      212.46     13.45 o 
  -3   0  10       76.07       92.17     16.37 o 
  -2   0  10       95.38      110.34     16.99 o 
  -1   0  10      413.11      369.05     24.37 o 
   0   0  10      670.89      624.55     31.59 o 
   1   0  10       16.68       17.75     10.24 o 
   2   0  10      278.11      230.15     18.84 o 
   3   0  10      169.74      205.83     22.71 o 
   4   0  10        9.72       10.62     11.00 o 
   5   0  10       85.38      102.33     18.52 o 
   6   0  10        9.75        1.12     10.35 o 
   7   0  10       21.85       17.18     13.45 o 
   8   0  10       13.05       25.43     15.55 o 
 -12   1  10        5.00       -2.33      9.12 o 
 -11   1  10       67.91       87.02     14.65 o 
 -10   1  10      105.57      123.04     15.60 o 
  -9   1  10       34.57       27.20     10.45 o 
  -8   1  10      108.29      125.73     14.96 o 
  -7   1  10      477.34      428.59     20.24 o 
  -6   1  10       51.12       50.94      8.29 o 
  -5   1  10      506.96      530.40     28.82 o 
  -4   1  10      966.91     1018.03     22.52 o 
  -3   1  10       32.95       32.51      7.66 o 
  -2   1  10      543.70      604.94     17.53 o 
  -1   1  10     1517.39     1514.53     52.17 o 
   0   1  10        2.90       -7.02      6.27 o 
   1   1  10      474.02      415.52     17.66 o 
   2   1  10       85.92       75.69     10.68 o 
   3   1  10       52.08       49.19     10.14 o 
   4   1  10        0.91       -2.70      7.05 o 
   5   1  10       46.89       54.94     11.10 o 
   6   1  10        6.81       -0.46      7.30 o 
   7   1  10       20.36        8.15      8.51 o 
   8   1  10      101.45      163.17     17.34 o 
 -12   2  10       12.46        4.28     10.55 o 
 -11   2  10        2.28        0.47      9.37 o 
 -10   2  10      186.31      206.22     19.38 o 
  -9   2  10        0.30        3.68      8.50 o 
  -8   2  10      426.35      430.12     16.37 o 
  -7   2  10        2.27        2.34      6.19 o 
  -6   2  10       62.61       54.96     10.63 o 
  -5   2  10      230.64      213.04     10.42 o 
  -4   2  10       35.85       46.10      7.49 o 
  -3   2  10     1306.39     1320.70     26.62 o 
  -2   2  10      876.80      807.63     16.57 o 
  -1   2  10       86.78      104.15     11.10 o 
   0   2  10      191.00      158.53     21.23 o 
   1   2  10       41.15       47.64      9.50 o 
   2   2  10      191.86      204.86     15.87 o 
   3   2  10      277.49      256.34     16.24 o 
   4   2  10        3.75       -0.71      7.40 o 
   5   2  10       41.07       40.28     12.29 o 
   6   2  10       53.83       62.14     17.07 o 
   7   2  10        1.27       -5.77      7.50 o 
   8   2  10       13.23       12.90     10.08 o 
 -11   3  10       39.52       44.29     12.15 o 
 -10   3  10       43.48       51.09     12.24 o 
  -9   3  10      127.17      118.77     12.07 o 
  -8   3  10       14.52        3.25      6.24 o 
  -7   3  10      155.99      167.40     18.37 o 
  -6   3  10        3.21        1.42      5.53 o 
  -5   3  10       22.43       22.31      6.70 o 
  -4   3  10      403.68      418.47     35.86 o 
  -3   3  10       73.16       77.24      8.50 o 
  -2   3  10       96.47      100.58     12.18 o 
  -1   3  10       18.67       15.44      7.31 o 
   0   3  10       30.50       36.63      9.64 o 
   1   3  10        3.02       -4.35      6.77 o 
   2   3  10      111.17      125.63     27.80 o 
   3   3  10      111.61      111.65     13.05 o 
   4   3  10       37.70        9.94      8.29 o 
   5   3  10       53.46       34.82     10.08 o 
   6   3  10        1.18       -1.64      7.87 o 
   7   3  10       18.31       21.34     10.07 o 
   8   3  10        1.31        0.04      9.72 o 
 -11   4  10        3.75       -5.77      9.18 o 
 -10   4  10        0.51       -2.26      7.26 o 
  -9   4  10      102.31       96.11     11.50 o 
  -8   4  10       84.56       87.18     15.85 o 
  -7   4  10        9.12        1.35      5.87 o 
  -6   4  10        1.18        1.80      5.72 o 
  -5   4  10       13.36        7.79      5.90 o 
  -4   4  10        7.38        1.46      7.51 o 
  -3   4  10      479.24      439.20     28.46 o 
  -2   4  10      175.31      189.50     32.25 o 
  -1   4  10        0.00       -7.48      6.42 o 
   0   4  10       50.34       40.54     23.99 o 
   1   4  10      215.76      223.30     14.14 o 
   2   4  10       64.18       74.51     15.86 o 
   3   4  10       88.96       80.99     13.64 o 
   4   4  10       72.12       82.85     12.74 o 
   5   4  10       18.53       26.51     10.07 o 
   6   4  10        0.00       -3.75      8.04 o 
   7   4  10        3.79       -2.58      8.78 o 
 -10   5  10       11.47        6.41      7.74 o 
  -9   5  10        0.35       -8.78      6.61 o 
  -8   5  10        4.04        1.93      5.97 o 
  -7   5  10        4.26        0.96      5.83 o 
  -6   5  10       77.02       85.69      9.31 o 
  -5   5  10        3.06        3.75      7.62 o 
  -4   5  10       94.06       75.39     21.66 o 
  -3   5  10       44.77       41.68     18.23 o 
  -2   5  10      184.45      197.37     16.64 o 
  -1   5  10      204.31      229.44     16.25 o 
   0   5  10        2.56       -5.42      6.99 o 
   1   5  10       58.62       45.72     11.22 o 
   2   5  10       43.23       47.42     10.88 o 
   3   5  10       23.49       28.17      9.38 o 
   4   5  10        0.21       -6.13      7.84 o 
   5   5  10       22.62       23.31     13.18 o 
   6   5  10       23.97       19.78      9.14 o 
   7   5  10        0.05       -3.78      8.69 o 
 -10   6  10       21.89       34.47     15.10 o 
  -9   6  10        7.40        4.99      8.00 o 
  -8   6  10        4.15       -3.94      6.34 o 
  -7   6  10       69.85       78.09     12.24 o 
  -6   6  10       11.87       12.27      9.17 o 
  -5   6  10       79.82       53.61     11.01 o 
  -4   6  10       13.67        6.37      8.37 o 
  -3   6  10       28.52       17.53      8.81 o 
  -2   6  10       46.78       39.08     10.90 o 
  -1   6  10      158.72      186.49     30.89 o 
   0   6  10        3.06       -8.34      9.76 o 
   1   6  10       10.95       13.13      8.49 o 
   2   6  10        0.48       -5.15      8.32 o 
   3   6  10        0.00       -7.54      8.28 o 
   4   6  10       28.94       13.53     16.28 o 
   5   6  10       85.68      113.90     20.63 o 
   6   6  10        0.90        4.49      9.32 o 
  -8   7  10        1.38       -3.64      9.23 o 
  -7   7  10        0.17       -9.43      8.04 o 
  -6   7  10       24.38       10.06      9.19 o 
  -5   7  10        1.16       -5.37      8.14 o 
  -4   7  10        7.82        8.52     14.12 o 
  -3   7  10        1.19       -2.83      7.56 o 
  -2   7  10       64.93       62.40     12.48 o 
  -1   7  10       11.38        2.97      8.77 o 
   0   7  10       24.01        6.92      9.58 o 
   1   7  10        0.00       -4.84      8.88 o 
   2   7  10       42.58       25.16     19.17 o 
   3   7  10      181.08      164.28     18.15 o 
   4   7  10        0.26       -9.53      9.25 o 
   5   7  10        3.03        0.77     10.30 o 
  -7   8  10        8.17        1.15     12.48 o 
  -6   8  10       16.13        1.87      9.70 o 
  -5   8  10       30.03       17.64     10.02 o 
  -4   8  10        0.91       -5.99      9.14 o 
  -3   8  10       12.84       11.73      9.64 o 
  -2   8  10        0.37       -8.95      8.33 o 
  -1   8  10        9.53        1.10      9.48 o 
   0   8  10        6.88       -1.62      9.70 o 
   1   8  10       25.19       14.63     11.75 o 
   2   8  10       28.76       26.19     12.01 o 
   3   8  10        1.14      -14.76      9.84 o 
  -5   9  10       26.22       20.85     11.52 o 
  -4   9  10        6.14       -2.43     10.39 o 
  -3   9  10       18.43       15.02     20.03 o 
  -2   9  10        8.42        2.23     10.54 o 
  -1   9  10        0.35       -8.20      9.06 o 
   0   9  10        2.01       -7.36     13.96 o 
   1   9  10        0.50      -15.37     10.25 o 
 -11   1  11        3.50        4.69     10.05 o 
 -10   1  11       32.06       33.75     11.60 o 
  -9   1  11       39.16       40.20     11.50 o 
  -8   1  11        7.14       11.26      8.88 o 
  -7   1  11       43.22       63.77     11.90 o 
  -6   1  11       27.49       39.60     10.61 o 
  -5   1  11      214.23      219.97     12.11 o 
  -4   1  11       70.37       69.38     12.06 o 
  -3   1  11      188.31      165.88     12.24 o 
  -2   1  11      148.84      176.64     12.66 o 
  -1   1  11       95.63      103.68     11.80 o 
   0   1  11      141.95      161.14     14.65 o 
   1   1  11       19.03       19.96     10.81 o 
   2   1  11        0.23       -2.90      6.28 o 
   3   1  11       10.57       11.95      8.10 o 
   4   1  11       30.47       18.01     10.28 o 
   5   1  11        4.41        0.09      7.91 o 
   6   1  11        0.00       -4.61      8.55 o 
   7   1  11       77.24      108.33     15.46 o 
 -11   2  11        1.10      -13.98      9.32 o 
 -10   2  11        0.80       -2.35      8.46 o 
  -9   2  11        4.50       -0.52      8.66 o 
  -8   2  11       76.37       77.83     16.69 o 
  -7   2  11       13.26        7.38      8.64 o 
  -6   2  11        9.63        3.50      6.65 o 
  -5   2  11       54.26       54.94     11.23 o 
  -4   2  11        6.23        7.55      6.22 o 
  -3   2  11       92.36       95.51      9.88 o 
  -2   2  11      331.60      321.98     17.93 o 
  -1   2  11      122.52      126.76     20.56 o 
   0   2  11       13.69       12.31      8.00 o 
   1   2  11        1.93        1.50      7.12 o 
   2   2  11       58.65       51.00     16.64 o 
   3   2  11       60.66       47.01     10.13 o 
   4   2  11        6.46        7.04      8.08 o 
   5   2  11        2.67       -5.53      7.76 o 
   6   2  11       58.16       58.60     12.40 o 
   7   2  11       19.08       19.41     11.29 o 
 -10   3  11        3.02        0.22      9.24 o 
  -9   3  11       30.99       41.29     11.22 o 
  -8   3  11        3.76        7.69      7.53 o 
  -7   3  11       51.02       63.00     10.87 o 
  -6   3  11        5.38       -3.30     12.43 o 
  -5   3  11        5.78        5.08      6.38 o 
  -4   3  11      457.32      461.43     19.59 o 
  -3   3  11       22.30       16.19      8.61 o 
  -2   3  11       28.61       24.22      9.02 o 
  -1   3  11       47.98       21.42      8.95 o 
   0   3  11        2.10       -6.64     10.67 o 
   1   3  11        6.68        2.89      7.62 o 
   2   3  11       30.18       34.50      9.83 o 
   3   3  11        1.15        9.50     10.35 o 
   4   3  11      133.17      162.33     16.51 o 
   5   3  11        0.54        1.25      8.14 o 
   6   3  11       11.59        5.41      9.20 o 
 -10   4  11       11.09       17.67     10.85 o 
  -9   4  11        0.13       -9.22      7.22 o 
  -8   4  11       39.64       45.89      9.33 o 
  -7   4  11       56.10       61.00     11.74 o 
  -6   4  11        7.73        8.54      6.35 o 
  -5   4  11      109.86      119.39     13.83 o 
  -4   4  11        0.77       -3.83      7.15 o 
  -3   4  11      232.00      241.55     16.60 o 
  -2   4  11       10.61        6.15      8.34 o 
  -1   4  11        1.92        1.26      7.86 o 
   0   4  11       18.60       15.17      8.16 o 
   1   4  11        3.31       -3.78     12.53 o 
   2   4  11       26.04       45.14     10.38 o 
   3   4  11      252.74      240.98     35.25 o 
   4   4  11        6.52       -3.46     10.02 o 
   5   4  11       13.16       17.72      9.83 o 
   6   4  11       21.76       38.58     11.41 o 
  -9   5  11       42.34       55.98     10.51 o 
  -8   5  11        0.35       -8.09      7.00 o 
  -7   5  11        0.94        0.82      8.28 o 
  -6   5  11       38.57       32.79     15.37 o 
  -5   5  11       94.68      104.61     13.55 o 
  -4   5  11       22.01       18.35      9.38 o 
  -3   5  11        0.08       -3.30      8.32 o 
  -2   5  11        4.64        1.45      8.05 o 
  -1   5  11        5.66        0.23      7.37 o 
   0   5  11        1.76       -3.40      7.77 o 
   1   5  11       40.45       46.31     11.23 o 
   2   5  11        0.13       -8.13      7.76 o 
   3   5  11        1.93       12.63     15.66 o 
   4   5  11      165.48      157.31     16.75 o 
   5   5  11       28.60       18.54     10.29 o 
  -8   6  11        1.39       -5.66      8.45 o 
  -7   6  11        0.38       -1.43     12.10 o 
  -6   6  11       70.61       87.61     15.11 o 
  -5   6  11       11.88        2.98      8.88 o 
  -4   6  11       43.86       25.38     10.44 o 
  -3   6  11        4.09       -6.04      7.69 o 
  -2   6  11       12.70        1.07      8.94 o 
  -1   6  11        5.20       -3.11      8.02 o 
   0   6  11       13.16       18.23     10.80 o 
   1   6  11        5.90       -0.51      9.57 o 
   2   6  11        0.68        1.17      9.00 o 
   3   6  11      107.56      108.07     15.44 o 
   4   6  11       32.66       42.14     11.92 o 
  -7   7  11        4.12       -6.82      9.19 o 
  -6   7  11        4.87        7.63      9.80 o 
  -5   7  11      166.64      226.02     57.28 o 
  -4   7  11        0.98       -1.50      9.37 o 
  -3   7  11        0.95       -1.02      9.58 o 
  -2   7  11       17.35       19.66     10.85 o 
  -1   7  11        7.29        7.01     10.21 o 
   0   7  11        0.55       -1.45      9.99 o 
   1   7  11        5.51      -13.01      9.16 o 
   2   7  11       33.12       45.98     13.03 o 
   3   7  11        3.59       -6.94      9.68 o 
  -4   8  11        6.77       -3.97      9.79 o 
  -3   8  11        6.75       -7.12      9.70 o 
  -2   8  11        0.27      -13.57      9.29 o 
  -1   8  11       19.67       19.09     12.19 o 
   0   8  11        4.49       -2.69     10.70 o 
  -9   0  12       34.11        3.13     14.95 o 
  -8   0  12       15.76        7.30     14.30 o 
  -7   0  12       19.43       25.81     16.31 o 
  -6   0  12       41.42       40.85     16.23 o 
  -5   0  12      201.29      215.55     26.71 o 
  -4   0  12      276.87      289.97     25.84 o 
  -3   0  12        3.36        2.10     11.71 o 
  -2   0  12      123.75       85.53     18.73 o 
   0   0  12       67.25       63.01     14.95 o 
   1   0  12      520.89      439.08     26.85 o 
   2   0  12       75.03       68.51     16.39 o 
   3   0  12       28.18       43.89     15.30 o 
   4   0  12        3.50        8.58     12.17 o 
   5   0  12        7.08       -0.16     12.09 o 
  -9   1  12        0.33       -0.85      9.36 o 
  -8   1  12       20.51        8.82      9.14 o 
  -7   1  12       70.87       70.37     13.20 o 
  -6   1  12      167.21      187.43     36.72 o 
  -5   1  12      292.73      298.39     17.97 o 
  -4   1  12       25.07       15.59      9.67 o 
  -3   1  12        5.72        3.02     12.14 o 
  -2   1  12      138.34      126.24     21.46 o 
  -1   1  12      233.02      237.98     28.14 o 
   0   1  12       31.88       16.67      9.06 o 
   1   1  12       16.55       18.57      8.34 o 
   2   1  12      125.82      118.39     13.61 o 
   3   1  12        1.94       -3.40      7.64 o 
   4   1  12        7.33       16.82      9.37 o 
   5   1  12      144.50      173.62     17.86 o 
  -9   2  12        0.77       -0.25      9.52 o 
  -8   2  12       11.51        3.98      9.23 o 
  -7   2  12       62.58       72.86     13.62 o 
  -6   2  12        0.22       -2.97      8.32 o 
  -5   2  12       27.50       10.87      9.08 o 
  -4   2  12       17.54        7.32     13.42 o 
  -3   2  12       96.05       91.20     13.14 o 
  -2   2  12        0.17       -2.43      7.99 o 
  -1   2  12       94.20       68.29     18.11 o 
   0   2  12       12.87       -5.80     12.91 o 
   1   2  12      112.19      100.11     22.55 o 
   2   2  12       20.96       15.68      8.32 o 
   3   2  12        3.48        5.29      9.48 o 
   4   2  12        3.38        7.02      8.68 o 
   5   2  12        0.51       -4.65      8.92 o 
  -9   3  12        0.80      -10.41      9.32 o 
  -8   3  12       80.18      100.59     15.51 o 
  -7   3  12        9.36       17.68      8.53 o 
  -6   3  12       92.52      103.45     14.14 o 
  -5   3  12       10.67        5.72     12.96 o 
  -4   3  12       14.18       15.11      9.56 o 
  -3   3  12       30.29       12.46     12.05 o 
  -2   3  12       59.51       71.32     25.13 o 
  -1   3  12      118.23      125.26     29.54 o 
   0   3  12       36.61       32.57     16.77 o 
   1   3  12        2.21      -13.15     12.61 o 
   2   3  12       50.19       33.74     10.30 o 
   3   3  12       20.76       20.41      9.67 o 
   4   3  12        3.91        6.40      8.67 o 
  -8   4  12        1.41       -3.94      7.36 o 
  -7   4  12       55.10       20.45     16.42 o 
  -6   4  12       27.31        8.28     14.13 o 
  -5   4  12        1.09       -5.95      8.54 o 
  -4   4  12      184.27      191.70     17.92 o 
  -3   4  12        0.82        4.47      8.92 o 
  -2   4  12       28.94       23.99     10.41 o 
  -1   4  12       28.50       30.94     10.36 o 
   0   4  12        7.35        6.02     13.45 o 
   1   4  12       58.59       55.48     17.18 o 
   2   4  12        1.32       -5.69     15.60 o 
   3   4  12       39.49       44.47     20.53 o 
   4   4  12        3.62        8.72      9.83 o 
  -7   5  12        0.05      -11.11     13.12 o 
  -6   5  12       21.94       18.81     10.76 o 
  -5   5  12       89.22       96.43     20.87 o 
  -4   5  12       19.17       14.17     15.79 o 
  -3   5  12       77.88       67.32     12.98 o 
  -2   5  12        1.55       -2.03      9.05 o 
  -1   5  12        2.05       -1.80      8.86 o 
   0   5  12       49.74       55.60     12.39 o 
   1   5  12        3.51       -5.08      8.23 o 
   2   5  12        1.06       -5.27      7.99 o 
   3   5  12        5.21       -5.34     15.06 o 
  -5   6  12        7.85        1.32      9.86 o 
  -4   6  12       78.76       95.83     17.30 o 
  -3   6  12        3.36        0.14      9.86 o 
  -2   6  12       19.70       16.85     11.18 o 
  -1   6  12        3.97       -9.63      8.90 o 
   0   6  12        0.12        4.13     10.15 o 
   1   6  12        0.00       -5.91      9.16 o 
  -7   1  13       30.69       28.26     12.02 o 
  -6   1  13        3.51      -12.34      8.98 o 
  -5   1  13       15.59       15.18     11.42 o 
  -4   1  13        9.81        6.37     15.14 o 
  -3   1  13        2.31        5.34     14.60 o 
  -2   1  13        0.09      -11.46     12.83 o 
  -1   1  13        0.05       11.38     15.82 o 
   0   1  13        6.10        5.06      9.99 o 
   1   1  13        2.33        8.50      7.94 o 
   2   1  13        0.39        5.18      8.56 o 
  -7   2  13       35.45       44.82     12.80 o 
  -6   2  13       60.73       76.16     21.13 o 
  -5   2  13        2.96       -8.47     14.62 o 
  -4   2  13        0.64       -8.44     13.83 o 
  -3   2  13        0.12      -14.30     12.12 o 
  -2   2  13       31.58       23.65     12.84 o 
  -1   2  13        7.34        6.47      8.68 o 
   0   2  13       82.92      102.60     22.08 o 
   2   2  13        4.92       -0.37      8.15 o 
  -6   3  13       11.10        4.30     14.79 o 
  -5   3  13        7.15       -5.88     15.03 o 
  -4   3  13        0.58        7.87     14.79 o 
  -3   3  13       77.44       75.46     15.36 o 
  -2   3  13        0.46       -1.72      8.76 o 
  -1   3  13        0.20       -2.92      8.26 o 
   0   3  13       84.49       68.90     12.27 o 
   1   3  13       43.23       38.64     19.09 o 
  -5   4  13       58.78       37.44     17.26 o 
  -4   4  13       20.76       16.33     11.15 o 
  -3   4  13       73.69       74.24     13.37 o 
  -2   4  13      119.15      131.94     23.09 o 
  -1   4  13       18.01        4.56      9.60 o 
   0   4  13       18.68       16.75      9.69 o 
                                                 
